# Supplementary material for: CelEst: a unified gene regulatory network for estimating transcription factor activities in C. elegans
Source: Genetics. 2024 Dec 20;229(3):iyae189. doi: 10.1093/genetics/iyae189 (PMC11912867; doi:10.1093/genetics/iyae189)
Supplement: iyae189_Supplementary_Data [file iyae189_supplementary_data.zip]

Archive with 16 entries (16 files):
- Figure_S1_GENETICS-2024-307499.pdf
- Figure_S2_GENETICS-2024-307499.pdf
- Figure_S3_GENETICS-2024-307499.pdf
- Figure_S4_GENETICS-2024-307499.pdf
- Figure_S5_GENETICS-2024-307499.pdf
- Figure_S6_GENETICS-2024-307499.pdf
- Figure_S7_GENETICS-2024-307499.pdf
- Figure_S8_GENETICS-2024-307499.pdf
- Figure_S9_GENETICS-2024-307499.pdf
- File_S1_GENETICS-2024-307499.r
- Supplemental_Figure_Legends_GENETICS-2024-307499.docx
- Table_S1_GENETICS-2024-307499.xlsx
- Table_S2_GENETICS-2024-307499.xlsx
- Table_S4_GENETICS-2024-307499.xlsx
- Table_S6_GENETICS-2024-307499.xlsx
- Table_S7_GENETICS-2024-307499.xlsx
