# Supplementary material for: CelEst: a unified gene regulatory network for estimating transcription factor activities in C. elegans
Source: Genetics. 2024 Dec 20;229(3):iyae189. doi: 10.1093/genetics/iyae189 (PMC11912867; doi:10.1093/genetics/iyae189)
Supplement: iyae189_Supplementary_Data [file iyae189_supplementary_data.zip › Table_S1_GENETICS-2024-307499.xlsx]

## Sheet: Sheet1
Table S1 - CelEst: a unified gene regulatory network for estimating transcription factor activities in C. elegans. Perez MF, 2024
Annotations of transcription factors
Transcription factors for which data exist are compiled here with various identifiers, modes of regulation annotated on UniProt / WormBase and DNA binding domains (from wTF4; Fuxman-Bass et al. 2016) and family annotation used in Fig S4. Where blank, mode of regulation is not annotated in the respective database. Otherwise, 1 signifies an activating TF, -1 signifies a repressor and 0 indicates th…

## Sheet: Table S1 - TF annotation
wormbase_gene	wormbase_locus	wormbase_gseq	entrezgene_id	description	uniprot_swissprot_accession	Wormbase_mode_of_regulation	Uniprot_mode_of_regulation	DNA_binding_domain	Family_for_FigS4
WBGene00003231	mex-6	AH6.5	174504	Zinc finger protein mex-6 [Source:UniProtKB/Swiss-Prot;Acc:Q09436]	Q09436		0	ZF - CCCH - 2 domains	ZF - CCCH
WBGene00007094		B0019.2	173147	SPK domain-containing protein [Source:UniProtKB/TrEMBL;Acc:G5EBL4]				AT Hook	AT Hook
WBGene00007105	znf-207	B0035.1	178042	BED-type domain-containing protein [Source:UniProtKB/TrEMBL;Acc:Q93156]				ZF - C2H2 - 2 fingers	ZF - C2H2
WBGene00015075	penr-1	B0238.11	178915	HMG box domain-containing protein [Source:UniProtKB/TrEMBL;Acc:O16487]				Unknown	Other
WBGene00015091	vep-1	B0261.1	172168	Myb-like domain-containing protein [Source:UniProtKB/TrEMBL;Acc:O01441]				MYB	Other
WBGene00003609	nhr-10	B0280.8	175993	Nuclear hormone receptor family member nhr-10 [Source:UniProtKB/Swiss-Prot;Acc:P41999]	P41999		1	ZF - NHR	ZF - NHR
WBGene00001438	fkh-6	B0286.5	181907	Forkhead transcription factor fkh-6 [Source:UniProtKB/Swiss-Prot;Acc:Q10924]	Q10924		0	WH - Fork Head	WH
WBGene00001948	hlh-1	B0304.1	173788	Myoblast determination protein 1 homolog [Source:UniProtKB/Swiss-Prot;Acc:P22980]	P22980	1	0	bHLH	bHLH
WBGene00015138		B0310.2	180403	Putative zinc finger protein B0310.2 [Source:UniProtKB/Swiss-Prot;Acc:Q10938]	Q10938			ZF - C2H2 - 2 fingers	ZF - C2H2
WBGene00000895	dac-1	B0412.1	175238	Dachshund homolog dac-1 [Source:UniProtKB/Swiss-Prot;Acc:H2KY91]	H2KY91			WH - DAC	WH
WBGene00004393	rnt-1	B0414.2	172243	Runt-related transcription factor rnt-1 [Source:UniProtKB/Swiss-Prot;Acc:G5EFQ5]	G5EFQ5			RNT	Other
WBGene00006766	unc-30	B0564.10	178265	Homeobox protein unc-30 [Source:UniProtKB/Swiss-Prot;Acc:P52906]	P52906	1		HD - PRD	HD
WBGene00015285	gmeb-1	C01B12.2	182061	SAND domain-containing protein [Source:UniProtKB/TrEMBL;Acc:O17208]				SAND	Other
WBGene00006342	sup-37	C01B7.1	179257	C2H2-type domain-containing protein [Source:UniProtKB/TrEMBL;Acc:I7K4K0]				ZF - C2H2 - 6 fingers	ZF - C2H2
WBGene00007242	madf-5	C01G12.1	175118	Alcohol dehydrogenase transcription factor myb/sant-like protein [Source:UniProtKB/TrEMBL;Acc:O45233]				MADF	Other
WBGene00002717	let-526	C01G8.9	3565337	ARID domain-containing protein [Source:UniProtKB/TrEMBL;Acc:X5M5M2]		1		ARID/BRIGHT	Other
WBGene00003622	nhr-23	C01H6.5	172460	Nuclear hormone receptor family member nhr-23 [Source:UniProtKB/Swiss-Prot;Acc:P41828]	P41828	1		ZF - NHR	ZF - NHR
WBGene00003616	nhr-17	C02B4.2	191719	Nuclear Hormone Receptor family [Source:UniProtKB/TrEMBL;Acc:Q17589]				ZF - NHR	ZF - NHR
WBGene00001953	hlh-8	C02B8.4	181069	Twist-related protein [Source:UniProtKB/Swiss-Prot;Acc:Q11094]	Q11094	1		bHLH	bHLH
WBGene00045215	ceh-63	C02F12.10	6418830	Homeobox protein ceh-63 [Source:UniProtKB/Swiss-Prot;Acc:A3FPJ2]	A3FPJ2			HD	HD
WBGene00003002	lin-13	C03B8.4	176083	Zinc finger protein lin-13 [Source:UniProtKB/Swiss-Prot;Acc:Q11107]	Q11107			ZF - C2H2 - 15 fingers	ZF - C2H2
WBGene00001194	egl-27	C04A2.3	174121	Egg-laying defective protein 27 [Source:UniProtKB/Swiss-Prot;Acc:Q09228]	Q09228			ZF - GATA, MYB	Other
WBGene00002989	lim-7	C04F1.3	172236	LIM/homeobox protein lim-7 [Source:UniProtKB/Swiss-Prot;Acc:G5EC36]	G5EC36			HD - LIM	HD
WBGene00015451		C04F5.9	178899	C2H2-type domain-containing protein [Source:UniProtKB/TrEMBL;Acc:Q9GZC9]				ZF - C2H2 - 3 fingers	ZF - C2H2
WBGene00001204	egl-38	C04G2.7	177876	Paired box protein 5 homolog [Source:UniProtKB/Swiss-Prot;Acc:G5ED14]	G5ED14	1		Paired Domain - FULL	Other
WBGene00015477	attf-4	C05D10.1	175858	AT hook-containing protein attf-4 [Source:UniProtKB/Swiss-Prot;Acc:Q11178]	Q11178			AT Hook	AT Hook
WBGene00015497	nhr-76	C05G6.1	182276	Nuclear hormone receptor family member nhr-76 [Source:UniProtKB/Swiss-Prot;Acc:Q65CM0]	Q65CM0	1		ZF - NHR	ZF - NHR
WBGene00003695	nhr-105	C06G3.1	177476	Nuclear Hormone Receptor family [Source:UniProtKB/TrEMBL;Acc:Q3LQX0]				ZF - NHR	ZF - NHR
WBGene00001821	ham-2	C07A12.1	180727	Zinc finger protein ham-2 [Source:UniProtKB/Swiss-Prot;Acc:H2KYH4]	H2KYH4			ZF - C2H2 - 2 fingers	ZF - C2H2
WBGene00005008	spr-3	C07A12.5	180722	Suppressor of presenilin protein 3 [Source:UniProtKB/Swiss-Prot;Acc:Q17768]	Q17768	1		ZF - C2H2 - 7 fingers	ZF - C2H2
WBGene00007416	ceh-57	C07E3.5	182370	Homeobox domain-containing protein [Source:UniProtKB/TrEMBL;Acc:Q17788]				HD	HD
WBGene00007417	ceh-58	C07E3.6	182371	Homeobox domain-containing protein [Source:UniProtKB/TrEMBL;Acc:Q17792]				HD - HOX	HD
WBGene00000223	atf-7	C07G2.2	175587	Transcription factor atf-7 [Source:UniProtKB/Swiss-Prot;Acc:Q86MD3]	Q86MD3			bZIP	bZIP
WBGene00003024	lin-39	C07H6.7	176068	Homeobox protein lin-39 [Source:UniProtKB/Swiss-Prot;Acc:P34684]	P34684			HD - HOX	HD
WBGene00007433	swsn-7	C08B11.3	174286	SWI/SNF nucleosome remodeling complex component [Source:UniProtKB/Swiss-Prot;Acc:Q09441]	Q09441			ZF - C2H2 - 2 fingers, ARID/BRIGHT	ZF - C2H2
WBGene00001174	egl-5	C08C3.1	176093	Homeobox protein egl-5 [Source:UniProtKB/Swiss-Prot;Acc:P17486]	P17486			HD - HOX	HD
WBGene00003102	mab-5	C08C3.3	176091	Homeobox protein mab-5 [Source:UniProtKB/Swiss-Prot;Acc:P10038]	P10038			HD - HOX	HD
WBGene00003657	nhr-67	C08F8.8	178024	Nuclear hormone receptor family member nhr-67 [Source:UniProtKB/Swiss-Prot;Acc:Q9XVV3]	Q9XVV3	1		ZF - NHR	ZF - NHR
WBGene00015651	ceh-53	C09G12.1	182467	Homeobox domain-containing protein [Source:UniProtKB/TrEMBL;Acc:O44462]				HD - PRD	HD
WBGene00007496	npax-4	C09G9.7	182466	Paired domain-containing protein [Source:UniProtKB/TrEMBL;Acc:H9G2Q0]				Paired Domain - NPAX	Other
WBGene00003380	mnm-2	C10A4.8	182489	Zinc finger protein mnm-2 [Source:UniProtKB/Swiss-Prot;Acc:Q17895]	Q17895			ZF - C2H2 - 3 fingers	ZF - C2H2
WBGene00000455	ceh-34	C10G8.6	178919	Homeobox protein ceh-34 [Source:UniProtKB/Swiss-Prot;Acc:Q94165]	Q94165			HD - SIX	HD
WBGene00000454	ceh-33	C10G8.7	191622	Homeobox protein ceh-33 [Source:UniProtKB/Swiss-Prot;Acc:Q94166]	Q94166			HD - SIX	HD
WBGene00003624	nhr-28	C11G6.4	181705	Nuclear hormone receptor family member nhr-28 [Source:UniProtKB/Swiss-Prot;Acc:Q17905]	Q17905			ZF - NHR	ZF - NHR
WBGene00015716	sox-4	C12D12.5	182547	HMG box domain-containing protein [Source:UniProtKB/TrEMBL;Acc:Q17922]				HMG box	Other
WBGene00015705	nhr-152	C12D5.2	182533	Nuclear Hormone Receptor family [Source:UniProtKB/TrEMBL;Acc:Q17929]				ZF - NHR	ZF - NHR
WBGene00007547	nhr-154	C13C4.2	182565	Nuclear hormone receptor family member nhr-154 [Source:UniProtKB/Swiss-Prot;Acc:O01931]	O01931			ZF - NHR	ZF - NHR
WBGene00003726	nhr-136	C13C4.3	182566	Nuclear hormone receptor family member nhr-136 [Source:UniProtKB/Swiss-Prot;Acc:O01930]	O01930			ZF - NHR	ZF - NHR
WBGene00000439	ceh-16	C13G5.1	191618	Homeobox protein engrailed-like ceh-16 [Source:UniProtKB/Swiss-Prot;Acc:P34326]	P34326			HD - HOX	HD
WBGene00001565	gei-8	C14B9.6	176145	Nuclear receptor corepressor 1 [Source:UniProtKB/Swiss-Prot;Acc:P34333]	P34333			MYB - 2 domains	Other
WBGene00015809	znf-622	C16A3.4	175905	C2H2-type domain-containing protein [Source:UniProtKB/TrEMBL;Acc:Q18037]				ZF - C2H2 - 3 fingers	ZF - C2H2
WBGene00000430	ceh-5	C16C2.1	191616	Homeobox protein ceh-5 [Source:UniProtKB/Swiss-Prot;Acc:P20269]	P20269			HD - NK	HD
WBGene00003662	nhr-72	C17A2.8	191721	Nuclear receptor domain-containing protein [Source:UniProtKB/TrEMBL;Acc:O16537]				ZF - NHR	ZF - NHR
WBGene00001966	hlh-27	C17C3.10	182719	BHLH domain-containing protein [Source:UniProtKB/TrEMBL;Acc:Q18056]				bHLH	bHLH
WBGene00001964	hlh-25	C17C3.7	182717	Helix-loop-helix protein 25 [Source:UniProtKB/Swiss-Prot;Acc:Q18054]	Q18054	-1		bHLH	bHLH
WBGene00001965	hlh-26	C17C3.8	173939	Helix-loop-helix protein 26 [Source:UniProtKB/Swiss-Prot;Acc:Q18053]	Q18053			bHLH - 2 domains	bHLH
WBGene00015934	ceh-48	C17H12.9	182756	One cut domain family member [Source:UniProtKB/TrEMBL;Acc:O45080]				HD - CUT	HD
WBGene00001096	dsc-1	C18B12.3	181599	Homeobox protein dsc-1 [Source:UniProtKB/Swiss-Prot;Acc:Q93246]	Q93246			HD - PRD	HD
WBGene00000995	die-1	C18D1.1	174569	C2H2-type domain-containing protein [Source:UniProtKB/TrEMBL;Acc:A0A131MCL4]				ZF - C2H2 - 3 fingers	ZF - C2H2
WBGene00044508	nsy-7	C18F3.4	3896760	Transcription factor nsy-7 [Source:UniProtKB/Swiss-Prot;Acc:H2KYW5]	H2KYW5			HD-like	HD
WBGene00015981	elt-7	C18G1.2	178868	Transcription factor elt-7 [Source:UniProtKB/Swiss-Prot;Acc:O61924]	O61924		1	ZF - GATA	Other
WBGene00016029	elf-1	C24A1.2	175226	ETS domain-containing protein [Source:UniProtKB/TrEMBL;Acc:Q400M2]				WH - ETS	WH
WBGene00003637	nhr-47	C24G6.4	178933	Nuclear hormone receptor family member nhr-47 [Source:UniProtKB/Swiss-Prot;Acc:Q17370]	Q17370			ZF - NHR	ZF - NHR
WBGene00006557	tbx-38	C24H11.3	182861	T-box protein 38 [Source:UniProtKB/Swiss-Prot;Acc:Q9XVD5]	Q9XVD5			T-box	T-box
WBGene00000095	aha-1	C25A1.11	172889	Aryl hydrocarbon receptor nuclear translocator homolog [Source:UniProtKB/Swiss-Prot;Acc:O02219]	O02219			bHLH	bHLH
WBGene00001442	fkh-10	C25A1.2	182874	Fork-head domain-containing protein [Source:UniProtKB/TrEMBL;Acc:O17593]				WH - Fork Head	WH
WBGene00003710	nhr-120	C25B8.6	182882	Nuclear Hormone Receptor family; Nuclear receptor NHR-120 [Source:UniProtKB/TrEMBL;Acc:G5EET0]				ZF - NHR	ZF - NHR
WBGene00016091	nhr-30	C25E10.1	182887	Nuclear Hormone Receptor family [Source:UniProtKB/TrEMBL;Acc:Q18155]				ZF - NHR	ZF - NHR
WBGene00007732	spe-44	C25G4.4	182915	Transcription regulator spe-44 [Source:UniProtKB/Swiss-Prot;Acc:Q18171]	Q18171	1		AT Hook, SAND	AT Hook
WBGene00001840	hel-1	C26D10.2	174333	Spliceosome RNA helicase DDX39B homolog [Source:UniProtKB/Swiss-Prot;Acc:Q18212]	Q18212			Unknown	Other
WBGene00007749	ceh-79	C26E1.3	179809	Homeobox domain-containing protein [Source:UniProtKB/TrEMBL;Acc:O02224]				HD	HD
WBGene00016138	flh-2	C26E6.2	175670	FLYWCH transcription factor 2 [Source:UniProtKB/Swiss-Prot;Acc:Q18225]	Q18225			ZF - FLYWCH	Other
WBGene00000429	ceh-2	C27A12.5	191615	Homeobox protein ceh-2 [Source:UniProtKB/Swiss-Prot;Acc:G5ECT8]	G5ECT8			HD - NK	HD
WBGene00044386		C27A2.7	3565834	C2H2-type domain-containing protein [Source:UniProtKB/TrEMBL;Acc:Q4TT89]				ZF - C2H2	ZF - C2H2
WBGene00007761	rad-54.L2	C27B7.4	177706	Helicase ARIP4 [Source:UniProtKB/TrEMBL;Acc:Q18241]				AT Hook	AT Hook
WBGene00007772	egrh-1	C27C12.2	181580	Early growth response factor homolog 1 [Source:UniProtKB/Swiss-Prot;Acc:Q18250]	Q18250			ZF - C2H2 - 3 fingers	ZF - C2H2
WBGene00007776	dmd-4	C27C12.6	181581	Doublesex- and mab-3-related transcription factor dmd-4 [Source:UniProtKB/Swiss-Prot;Acc:Q18248]	Q18248			ZF - DM	Other
WBGene00003663	nhr-73	C27C7.4	191722	Nuclear receptor domain-containing protein [Source:UniProtKB/TrEMBL;Acc:G5EGP2]				ZF - NHR	ZF - NHR
WBGene00016162	crh-2	C27D6.4	259434	CREB homolog crh-2 [Source:UniProtKB/Swiss-Prot;Acc:Q4JFH9]	Q4JFH9			bZIP	bZIP
WBGene00000463	ceh-43	C28A5.4	175581	Homeobox protein ceh-43 [Source:UniProtKB/Swiss-Prot;Acc:Q18273]	Q18273			HD - NK	HD
WBGene00001956	hlh-12	C28C12.8	182980	Helix-loop-helix protein hlh-12 [Source:UniProtKB/Swiss-Prot;Acc:Q18277]	Q18277			bHLH	bHLH
WBGene00003690	nhr-100	C28D4.1	177806	Nuclear hormone receptor family member nhr-100 [Source:UniProtKB/Swiss-Prot;Acc:O17611]	O17611			ZF - NHR	ZF - NHR
WBGene00003728	nhr-138	C28D4.9	3565904	Nuclear Hormone Receptor family [Source:UniProtKB/TrEMBL;Acc:Q95QT4]				ZF - NHR	ZF - NHR
WBGene00016200	dpff-1	C28H8.9	175832	Zinc finger protein dpff-1 [Source:UniProtKB/Swiss-Prot;Acc:Q09477]	Q09477			ZF - C2H2 - 1 finger	ZF - C2H2
WBGene00003633	nhr-43	C29E6.5	178121	Nuclear hormone receptor family member nhr-43 [Source:UniProtKB/Swiss-Prot;Acc:Q18299]	Q18299			ZF - NHR	ZF - NHR
WBGene00001435	fkh-3	C29F7.4	181465	Forkhead box protein fkh-3 [Source:UniProtKB/Swiss-Prot;Acc:A0A078BQN7]	A0A078BQN7			WH - Fork Head	WH
WBGene00001436	fkh-4	C29F7.5	181466	Forkhead box protein fkh-4 [Source:UniProtKB/Swiss-Prot;Acc:O17617]	O17617			WH - Fork Head	WH
WBGene00006818	unc-86	C30A5.7	176157	Transcription factor unc-86 [Source:UniProtKB/Swiss-Prot;Acc:P13528]	P13528	1		HD - POU	HD
WBGene00003114	mab-23	C32C4.5	266926	DM domain-containing protein mab-23 [Source:UniProtKB/Swiss-Prot;Acc:G5ECK3]	G5ECK3			ZF - DM	Other
WBGene00016310	txt-18	C32D5.1	174049	transcellular chaperone signaling (x)cross tissue [Source:RefSeq peptide;Acc:NP_495276]	Q09262			Unknown	Other
WBGene00004771	sem-2	C32E12.5	172162	Transcription factor sem-2 [Source:UniProtKB/Swiss-Prot;Acc:Q8T3B9]	Q8T3B9			HMG box	Other
WBGene00003601	nhr-2	C32F10.6	172251	Nuclear hormone receptor family member nhr-2 [Source:UniProtKB/Swiss-Prot;Acc:Q10902]	Q10902			ZF - NHR	ZF - NHR
WBGene00006462	svh-5	C33A11.4	181627	Ets-domain protein [Source:UniProtKB/TrEMBL;Acc:G5EC57]				WH - ETS	WH
WBGene00000452	ceh-31	C33D12.1	191621	Homeobox protein ceh-31 [Source:UniProtKB/Swiss-Prot;Acc:Q22910]	Q22910			HD - NK	HD
WBGene00000451	ceh-30	C33D12.7	191620	Homeobox protein ceh-30 [Source:UniProtKB/Swiss-Prot;Acc:Q22909]	Q22909			HD - NK	HD
WBGene00001250	elt-2	C33D3.1	181250	Transcription factor elt-2 [Source:UniProtKB/Swiss-Prot;Acc:Q10655]	Q10655		1	ZF - GATA	Other
WBGene00003632	nhr-42	C33G8.6	179084	Nuclear hormone receptor family member nhr-42 [Source:UniProtKB/Swiss-Prot;Acc:O76828]	O76828			ZF - NHR	ZF - NHR
WBGene00007907		C34B4.2	179793	Fork-head domain-containing protein [Source:UniProtKB/TrEMBL;Acc:Q18419]				WH - Fork Head	WH
WBGene00004194	prx-5	C34C6.6	174392	TPR_REGION domain-containing protein [Source:UniProtKB/TrEMBL;Acc:Q7JM90]				Unknown	Other
WBGene00000432	ceh-7	C34C6.8	174391	Homeobox protein ceh-7 [Source:UniProtKB/Swiss-Prot;Acc:P20270]	P20270			HD	HD
WBGene00007929	dmd-10	C34D1.1	183202	Doublesex- and mab-3-related transcription factor dmd-10 [Source:UniProtKB/Swiss-Prot;Acc:G5EEJ1]	G5EEJ1			ZF - DM	Other
WBGene00007932	zip-5	C34D1.5	183204	BZIP domain-containing protein [Source:UniProtKB/TrEMBL;Acc:G5EBE5]				bZIP	bZIP
WBGene00000561	cnd-1	C34E10.7	183212	Neurogenic differentiation factor 1 [Source:UniProtKB/Swiss-Prot;Acc:P46581]	P46581			bHLH	bHLH
WBGene00007943		C34F6.9	181312	USP domain-containing protein [Source:UniProtKB/TrEMBL;Acc:O17646]				AT Hook	AT Hook
WBGene00003846	odd-2	C34H3.2	183219	Protein odd-skipped-related 2 [Source:UniProtKB/Swiss-Prot;Acc:Q9N5X6]	Q9N5X6			ZF - C2H2 - 3 fingers	ZF - C2H2
WBGene00007984	irx-1	C36F7.1	172789	Putative iroquois-class homeodomain protein irx-1 [Source:UniProtKB/Swiss-Prot;Acc:Q93348]	Q93348			HD - TALE	HD
WBGene00000457	ceh-36	C37E2.4	181529	Homeobox protein ceh-36 [Source:UniProtKB/Swiss-Prot;Acc:Q93352]	Q93352			HD - PRD	HD
WBGene00000458	ceh-37	C37E2.5	181530	Homeobox protein ceh-37 [Source:UniProtKB/Swiss-Prot;Acc:Q93356]	Q93356			HD - PRD	HD
WBGene00002990	lin-1	C37F5.1	177016	ETS domain-containing protein; LIN-1 [Source:UniProtKB/TrEMBL;Acc:G5EDL0]		-1		WH - ETS	WH
WBGene00003210	mel-28	C38D4.3	175634		Q18508			AT Hook x2	AT Hook
WBGene00003912	pal-1	C38D4.6	175638	Homeobox protein pal-1 [Source:UniProtKB/Swiss-Prot;Acc:P34766]	P34766		1	HD - HOX	HD
WBGene00008007		C38D4.7	183310	C2H2-type domain-containing protein [Source:UniProtKB/TrEMBL;Acc:Q18512]				ZF - C2H2 - 1 finger	ZF - C2H2
WBGene00001252	elt-4	C39B10.6	181249	Probable transcription factor elt-4 [Source:UniProtKB/Swiss-Prot;Acc:Q8MQA7]	Q8MQA7	1		ZF - GATA	Other
WBGene00003377	mls-2	C39E6.4	180751	Homeobox protein mls-2 [Source:UniProtKB/Swiss-Prot;Acc:Q18533]	Q18533			HD - NK	HD
WBGene00006654	ttx-3	C40H5.5	181357	LIM/homeobox protein ttx-3 [Source:UniProtKB/Swiss-Prot;Acc:G5EE86]	G5EE86			HD - LIM	HD
WBGene00008056	nhr-164	C41G6.5	183381	Nuclear hormone receptor family member nhr-164 [Source:UniProtKB/Swiss-Prot;Acc:O17657]	O17657			ZF - NHR	ZF - NHR
WBGene00000096	ahr-1	C41G7.5	172788	Aryl hydrocarbon receptor protein 1 [Source:UniProtKB/Swiss-Prot;Acc:O44712]	O44712		1	bHLH	bHLH
WBGene00016600	ets-5	C42D8.4	180778	ETS domain-containing transcription factor ets-5 [Source:UniProtKB/Swiss-Prot;Acc:Q18579]	Q18579			WH - ETS	WH
WBGene00001959	hlh-15	C43H6.8	183427	Helix-loop-helix protein 15 [Source:UniProtKB/Swiss-Prot;Acc:Q18590]	Q18590			bHLH	bHLH
WBGene00008081	athp-1	C44B9.4	176517	PHD-type domain-containing protein [Source:UniProtKB/TrEMBL;Acc:Q18605]		-1		AT Hook x2	AT Hook
WBGene00001981	hnd-1	C44C10.8	183457	Hand transcription factor 1 [Source:UniProtKB/Swiss-Prot;Acc:Q18612]	Q18612			bHLH	bHLH
WBGene00008092	gmeb-3	C44F1.2	175487	SAND domain-containing protein [Source:UniProtKB/TrEMBL;Acc:Q18624]				AT Hook, SAND	AT Hook
WBGene00003654	nhr-64	C45E1.1	171884	Nuclear hormone receptor family member nhr-64 [Source:UniProtKB/Swiss-Prot;Acc:O44960]	O44960			ZF - NHR	ZF - NHR
WBGene00003636	nhr-46	C45E5.6	177350	Nuclear Hormone Receptor family [Source:UniProtKB/TrEMBL;Acc:H2KZB8]				ZF - NHR	ZF - NHR
WBGene00016712		C46E10.8	173716	C2H2-type domain-containing protein [Source:UniProtKB/TrEMBL;Acc:O44719]				ZF - C2H2 - 1 finger	ZF - C2H2
WBGene00008118	madf-8	C46F11.3	183517	MADF domain-containing protein [Source:UniProtKB/TrEMBL;Acc:Q93381]				MADF	Other
WBGene00016725		C46H3.2	3564865	Caskin-2 [Source:UniProtKB/TrEMBL;Acc:Q18662]				Unknown	Other
WBGene00004335	ref-2	C47C12.3	183539	Zinc finger transcription factor ref-2 [Source:UniProtKB/Swiss-Prot;Acc:Q7JNM3]	Q7JNM3	1		ZF - C2H2 - 3 fingers	ZF - C2H2
WBGene00008158	nhr-165	C47F8.2	183558	Nuclear receptor domain-containing protein [Source:UniProtKB/TrEMBL;Acc:O62112]				ZF - NHR	ZF - NHR
WBGene00006853	unc-130	C47G2.2	174721	Forkhead box protein unc-130 [Source:UniProtKB/Swiss-Prot;Acc:Q18694]	Q18694			WH - Fork Head	WH
WBGene00003605	nhr-6	C48D5.1	175462	Nuclear hormone receptor family member nhr-6 [Source:UniProtKB/Swiss-Prot;Acc:P41829]	P41829	1	1	ZF - NHR	ZF - NHR
WBGene00016754	cebp-2	C48E7.11	172319	CCAAT/enhancer-binding protein homolog 2 [Source:UniProtKB/Swiss-Prot;Acc:Q8IG69]	Q8IG69			bZIP	bZIP
WBGene00001377	eya-1	C49A1.4	173293	Eyes absent homolog 1 [Source:UniProtKB/Swiss-Prot;Acc:O17670]	O17670			Unknown	Other
WBGene00008195	ceh-88	C49C3.5	178514	Homeobox domain-containing protein [Source:UniProtKB/TrEMBL;Acc:Q9XUG3]				HD - TALE	HD
WBGene00016798	ets-8	C50A2.4	183631	ETS domain-containing protein [Source:UniProtKB/TrEMBL;Acc:O44138]				WH - ETS	WH
WBGene00003719	nhr-129	C50B6.14	183635	Nuclear Hormone Receptor family [Source:UniProtKB/TrEMBL;Acc:A5JYV4]				ZF - NHR	ZF - NHR
WBGene00008221	nhr-168	C50B6.8	353455	Nuclear Hormone Receptor family [Source:UniProtKB/TrEMBL;Acc:P91983]				ZF - NHR	ZF - NHR
WBGene00008260		C52G5.2	181420	THAP4-like heme-binding beta-barrel domain-containing protein [Source:UniProtKB/TrEMBL;Acc:Q18793]				Unknown	Other
WBGene00016905	ztf-3	C53D5.4	171617	C2H2-type domain-containing protein [Source:UniProtKB/TrEMBL;Acc:V6CKB8]				ZF - C2H2 - 1 finger	ZF - C2H2
WBGene00016930	madf-6	C54G6.1	171680	MADF domain-containing protein [Source:UniProtKB/TrEMBL;Acc:H2KZF9]				MADF	Other
WBGene00000483	che-1	C55B7.12	183847	Transcription factor che-1 [Source:UniProtKB/Swiss-Prot;Acc:Q966L8]	Q966L8			ZF - C2H2 - 4 fingers	ZF - C2H2
WBGene00016948	scrt-1	C55C2.1	183848	C2H2-type domain-containing protein [Source:UniProtKB/TrEMBL;Acc:O01830]				ZF - C2H2 - 2 fingers	ZF - C2H2
WBGene00016997	cebp-1	D1005.3	180481	CCAAT/enhancer-binding protein homolog 1 [Source:UniProtKB/Swiss-Prot;Acc:Q18909]	Q18909			bZIP	bZIP
WBGene00000440	ceh-17	D1007.1	172059	Homeobox protein ceh-17 [Source:UniProtKB/Swiss-Prot;Acc:G5EC89]	G5EC89	1		HD - PRD	HD
WBGene00008363		D1046.2	183908	C2H2-type domain-containing protein [Source:UniProtKB/TrEMBL;Acc:Q18933]				ZF - C2H2 - 1 finger	ZF - C2H2
WBGene00006844	unc-120	D1081.2	172636	Serum response factor homolog [Source:UniProtKB/Swiss-Prot;Acc:Q18955]	Q18955			MADS box	Other
WBGene00044071	dhhc-14	D2021.2	181109	Palmitoyltransferase [Source:UniProtKB/TrEMBL;Acc:Q7Z127]				ZF - DHHC	Other
WBGene00008417		D2030.7	172516	C2H2-type domain-containing protein [Source:UniProtKB/TrEMBL;Acc:P90792]				ZF - C2H2 - 1 finger	ZF - C2H2
WBGene00001960	hlh-16	DY3.3	183973	BHLH domain-containing protein [Source:UniProtKB/TrEMBL;Acc:O45320]				bHLH	bHLH
WBGene00003618	nhr-19	E02H1.7	174512	Nuclear hormone receptor family member nhr-19 [Source:UniProtKB/Swiss-Prot;Acc:Q09528]	Q09528			ZF - NHR	ZF - NHR
WBGene00003711	nhr-121	E02H9.8	184003	Nuclear hormone receptor family member nhr-121 [Source:UniProtKB/Swiss-Prot;Acc:Q9TZ99]	Q9TZ99			ZF - NHR	ZF - NHR
WBGene00003167	mec-3	F01D4.6	177938	Mechanosensory protein 3 [Source:UniProtKB/Swiss-Prot;Acc:P09088]	P09088			HD - LIM	HD
WBGene00003014	lin-28	F02E9.2	172626		P92186			COLD BOX	Other
WBGene00017198	nhr-36	F07C3.10	24104398	Nuclear hormone receptor E75 [Source:UniProtKB/TrEMBL;Acc:Q19155]				ZF - NHR	ZF - NHR
WBGene00017317	attf-2	F09G2.9	179106	AT hook Transcription Factor family [Source:UniProtKB/TrEMBL;Acc:O17406]				AT Hook x3	AT Hook
WBGene00008640		F10B5.3	184285	BTB domain-containing protein [Source:UniProtKB/TrEMBL;Acc:Q09534]				ZF - C2H2 - 4 fingers	ZF - C2H2
WBGene00017326	dmd-5	F10C1.5	184287	Doublesex- and mab-3-related transcription factor dmd-5 [Source:UniProtKB/Swiss-Prot;Acc:Q19291]	Q19291			ZF - DM	Other
WBGene00017352		F10E7.11	174170	ELM2 domain-containing protein [Source:UniProtKB/TrEMBL;Acc:Q19306]		-1		MYB	Other
WBGene00000908	daf-12	F11A1.3	181263	Nuclear hormone receptor family member daf-12 [Source:UniProtKB/Swiss-Prot;Acc:G5EFF5]	G5EFF5			ZF - NHR	ZF - NHR
WBGene00008683	repo-1	F11A10.2	178147	Matrin-type domain-containing protein [Source:UniProtKB/TrEMBL;Acc:Q19335]				ZF - C2H2 - 1 finger	ZF - C2H2
WBGene00003623	nhr-25	F11C1.6	181432	Nuclear hormone receptor family member nhr-25 [Source:UniProtKB/Swiss-Prot;Acc:Q19345]	Q19345	1	1	ZF - NHR	ZF - NHR
WBGene00017406	sdz-12	F12E12.5	184388	Zinc finger protein sdz-12 [Source:UniProtKB/Swiss-Prot;Acc:Q9BLC4]	Q9BLC4			ZF - C2H2 - 7 fingers	ZF - C2H2
WBGene00001824	hbl-1	F13D11.2	180848	Hunchback-like protein [Source:UniProtKB/Swiss-Prot;Acc:Q9XYD3]	Q9XYD3	-1		ZF - C2H2 - 9 fingers	ZF - C2H2
WBGene00007058	dmd-6	F13G11.1	178392	DM domain-containing protein [Source:UniProtKB/TrEMBL;Acc:O62159]				ZF - DM	Other
WBGene00008762	ztf-2	F13G3.1	184429	Zinc finger protein ztf-2 [Source:UniProtKB/Swiss-Prot;Acc:Q19418]	Q19418	-1	-1	ZF - C2H2 - 3 fingers	ZF - C2H2
WBGene00017430	bcl-11	F13H6.1	179019	C2H2-type domain-containing protein [Source:UniProtKB/TrEMBL;Acc:H2KZR6]				ZF - C2H2 - 3 fingers	ZF - C2H2
WBGene00006870	vab-3	F14F3.1	181251	Paired box protein 6 homolog [Source:UniProtKB/Swiss-Prot;Acc:G5EDS1]	G5EDS1			HD - PRD, Paired Domain - FULL	HD
WBGene00004773	sem-4	F15C11.1	172435	Spalt-like protein sem-4 [Source:UniProtKB/Swiss-Prot;Acc:G5EFF4]	G5EFF4		0	ZF - C2H2 - 7 fingers	ZF - C2H2
WBGene00008882		F16B12.6	181520	AAA domain-containing protein [Source:UniProtKB/TrEMBL;Acc:Q93520]				AT Hook	AT Hook
WBGene00017503	nhr-177	F16B4.1	184557	NR LBD domain-containing protein [Source:UniProtKB/TrEMBL;Acc:O61203]				ZF - NHR	ZF - NHR
WBGene00017512	nhr-179	F16B4.11	184562	NR LBD domain-containing protein [Source:UniProtKB/TrEMBL;Acc:A0A0K3AUS9]				ZF - NHR	ZF - NHR
WBGene00017510	nhr-178	F16B4.9	184560	Nuclear Hormone Receptor family [Source:UniProtKB/TrEMBL;Acc:O44635]				ZF - NHR	ZF - NHR
WBGene00000428	ceh-1	F16H11.4	191614	Homeobox protein ceh-1 [Source:UniProtKB/Swiss-Prot;Acc:P53547]	P53547			HD - NK	HD
WBGene00003635	nhr-45	F16H11.5	180738	Nuclear Hormone Receptor family [Source:UniProtKB/TrEMBL;Acc:Q19496]				ZF - NHR	ZF - NHR
WBGene00000461	ceh-40	F17A2.5	191624	Homeobox protein ceh-40 [Source:UniProtKB/Swiss-Prot;Acc:Q19503]	Q19503			HD - TALE	HD
WBGene00017535	atf-8	F17A9.3	178998	BZIP domain-containing protein [Source:UniProtKB/TrEMBL;Acc:O16213]				bZIP	bZIP
WBGene00017538	ceh-49	F17A9.6	179001	One cut domain family member [Source:UniProtKB/TrEMBL;Acc:O16218]				HD - CUT	HD
WBGene00003012	lin-26	F18A1.2	3565051	Transcription factor lin-26 [Source:UniProtKB/Swiss-Prot;Acc:Q27355]	Q27355			ZF - C2H2 - 1 finger	ZF - C2H2
WBGene00003044	lir-1	F18A1.3	174240	LIn-26 Related [Source:UniProtKB/TrEMBL;Acc:U4PMZ1]				ZF - C2H2 - 1 finger	ZF - C2H2
WBGene00004750	sea-1	F19B10.9	173710	T-box transcription factor 18 [Source:UniProtKB/Swiss-Prot;Acc:O02073]	O02073	1		T-box	T-box
WBGene00017598		F19F10.1	184684	ETS domain-containing protein [Source:UniProtKB/TrEMBL;Acc:O01521]				WH - ETS	WH
WBGene00017601	ets-7	F19F10.5	184687	ETS domain-containing protein ets-7 [Source:UniProtKB/Swiss-Prot;Acc:O01519]	O01519			WH - ETS	WH
WBGene00000442	ceh-19	F20D12.6	177590	Homeobox protein ceh-19 [Source:UniProtKB/Swiss-Prot;Acc:P26797]	P26797			HD - HOX	HD
WBGene00008999	myrf-2	F21A10.2	181229	Myelin regulatory factor homolog 2 Myelin regulatory factor homolog 2, N-terminal Myelin regulatory factor homolog 2, C-terminal [Source:UniProtKB/Swiss-Prot;Acc:D9PTN5]	D9PTN5			p53	Other
WBGene00003620	nhr-21	F21D12.1	174202	NR LBD domain-containing protein [Source:UniProtKB/TrEMBL;Acc:H2KZU2]				ZF - NHR	ZF - NHR
WBGene00017664	npax-1	F21D12.5	184779	Paired domain-containing protein [Source:UniProtKB/TrEMBL;Acc:Q19677]				Paired Domain - NPAX	Other
WBGene00006543	tbx-2	F21H11.3	175698	T-box protein 2 [Source:UniProtKB/Swiss-Prot;Acc:Q19691]	Q19691		-1	T-box	T-box
WBGene00017687	ets-4	F22A3.1	180927	Transcription factor ets-4 [Source:UniProtKB/Swiss-Prot;Acc:A8WFJ9]	A8WFJ9		0	WH - ETS	WH
WBGene00017690	ceh-60	F22A3.5	184803	Homeobox protein ceh-60 [Source:UniProtKB/Swiss-Prot;Acc:Q45EK2]	Q45EK2		0	HD -TALE	HD
WBGene00000459	ceh-38	F22D3.1	174136	Homeobox protein ceh-38 [Source:UniProtKB/Swiss-Prot;Acc:Q19720]	Q19720			HD - CUT	HD
WBGene00009050	mstr-1	F22D6.2	172441	AN1-type domain-containing protein [Source:UniProtKB/TrEMBL;Acc:Q19723]				ZF - A20	Other
WBGene00009084		F23B12.7	179947		Q19753			CBF	Other
WBGene00017755	zip-8	F23F12.9	175924	bZIP transcription factor 8 [Source:UniProtKB/Swiss-Prot;Acc:P46505]	P46505			bZIP	bZIP
WBGene00003847	blmp-1	F25D7.3	172917	B lymphocyte-induced maturation protein 1 homolog [Source:UniProtKB/Swiss-Prot;Acc:Q93560]	Q93560			ZF - C2H2 - 4 fingers	ZF - C2H2
WBGene00000899	daf-3	F25E2.5	180431	Smad protein daf-3 [Source:UniProtKB/Swiss-Prot;Acc:Q95QI7]	Q95QI7			MH1	Other
WBGene00009133	bed-3	F25H8.6	184940	Zinc finger BED domain-containing protein 3 [Source:UniProtKB/Swiss-Prot;Acc:Q19787]	Q19787			ZF - BED	Other
WBGene00001437	fkh-5	F26A1.2	184944	Putative forkhead-related transcription factor fkh-5 [Source:UniProtKB/Swiss-Prot;Acc:Q19802]	Q19802			WH - Fork Head	WH
WBGene00017814		F26A10.2	181025	C2H2-type domain-containing protein [Source:UniProtKB/TrEMBL;Acc:Q19807]				ZF - C2H2 - 3 fingers	ZF - C2H2
WBGene00002601	let-381	F26B1.7	172331	Forkhead box protein F [Source:UniProtKB/Swiss-Prot;Acc:P91278]	P91278			WH - Fork Head	WH
WBGene00006744	unc-4	F26C11.2	174544	Homeobox protein unc-4 [Source:UniProtKB/Swiss-Prot;Acc:P29506]	P29506	-1		HD - PRD	HD
WBGene00001439	fkh-7	F26D12.1	177340	Fork-head domain-containing protein [Source:UniProtKB/TrEMBL;Acc:Q86ME9]				ZF - C2H2 - 1 finger, WH - Fork Head	ZF - C2H2
WBGene00005011		F26F4.8	184991	C2H2-type domain-containing protein [Source:UniProtKB/TrEMBL;Acc:Q19820]				ZF - C2H2 - 6 fingers	ZF - C2H2
WBGene00009174		F26H9.2	172753	Phosphatase and actin regulator 1 [Source:UniProtKB/TrEMBL;Acc:P91855]				RPEL - 2 domains	Other
WBGene00003939	pax-3	F27E5.2	185022	Paired box protein 3 homolog [Source:UniProtKB/Swiss-Prot;Acc:G5ED66]	G5ED66		1	HD - PRD, Paired Domain - FULL	HD
WBGene00001208	egl-44	F28B12.2	174005	Transcription enhancer factor-like protein egl-44 [Source:UniProtKB/Swiss-Prot;Acc:Q19849]	Q19849		-1	TEA/ATTS	Other
WBGene00009203	aptf-3	F28C6.2	185047	Transcription factor AP-2 C-terminal domain-containing protein [Source:UniProtKB/TrEMBL;Acc:Q19862]				AP-2	Other
WBGene00006970	zag-1	F28F9.1	177144	Zinc finger E-box-binding homeobox protein zag-1 [Source:UniProtKB/Swiss-Prot;Acc:G5EBU4]	G5EBU4		-1	ZF - C2H2 - 4 fingers, HD - ZFHD	ZF - C2H2
WBGene00000445	ceh-22	F29F11.5	179485	Homeobox protein ceh-22 [Source:UniProtKB/Swiss-Prot;Acc:P41936]	P41936		1	HD - NK	HD
WBGene00001345	fos-1	F29G9.4	178987	Transcription factor fos-1 [Source:UniProtKB/Swiss-Prot;Acc:G5ECG2]	G5ECG2			bZIP	bZIP
WBGene00001967	hlh-28	F31A3.2	185134	BHLH domain-containing protein [Source:UniProtKB/TrEMBL;Acc:Q19918]				bHLH - 2 domains	bHLH
WBGene00001968	hlh-29	F31A3.4	185136	BHLH domain-containing protein [Source:UniProtKB/TrEMBL;Acc:Q19917]				bHLH - 2 domains	bHLH
WBGene00000443	ceh-20	F31E3.1	3565545	Homeobox protein ceh-20 [Source:UniProtKB/Swiss-Prot;Acc:P41779]	P41779			HD - TALE	HD
WBGene00006380	tab-1	F31E8.3	185156	Homeobox domain-containing protein [Source:UniProtKB/TrEMBL;Acc:A0A1X7RC60]				HD - NK	HD
WBGene00017967	ada-2	F32A5.1	174194	SANT domain-containing protein [Source:UniProtKB/TrEMBL;Acc:Q5DX44]				ZF - C2H2 - 1 finger, MYB	ZF - C2H2
WBGene00003603	nhr-4	F32B6.1	177839	Nuclear hormone receptor family member nhr-4 [Source:UniProtKB/Swiss-Prot;Acc:O45436]	O45436			ZF - NHR	ZF - NHR
WBGene00001568	snpc-4	F32H2.1	172711	snRNA-activating protein complex subunit 4 homolog [Source:UniProtKB/Swiss-Prot;Acc:P91868]	P91868			MYB - 5 domains	Other
WBGene00000472	cey-1	F33A8.3	174690	CSD domain-containing protein [Source:UniProtKB/TrEMBL;Acc:O62213]				COLD BOX	Other
WBGene00018009	dhhc-3	F33D11.12	172257	Palmitoyltransferase [Source:UniProtKB/TrEMBL;Acc:Q95X59]				ZF - DHHC	Other
WBGene00000436	ceh-12	F33D11.4	172255	Homeobox domain-containing protein [Source:UniProtKB/TrEMBL;Acc:A0A131MAP5]				HD - HOX	HD
WBGene00003607	nhr-8	F33D4.1	177551	Nuclear hormone receptor family member nhr-8 [Source:UniProtKB/Swiss-Prot;Acc:Q9XYB7]	Q9XYB7			ZF - NHR	ZF - NHR
WBGene00000914	daf-19	F33H1.1	174577	RFX-like transcription factor daf-19 [Source:UniProtKB/Swiss-Prot;Acc:Q09555]	Q09555	1		WH - RFX	WH
WBGene00009365		F33H1.4	174580	C2H2-type domain-containing protein [Source:UniProtKB/TrEMBL;Acc:Q19991]				ZF - C2H2 - 1 finger, AT Hook x3	ZF - C2H2
WBGene00003033	lin-48	F34D10.5	175485	Transcription factor ovo-like homolog lin-48 [Source:UniProtKB/Swiss-Prot;Acc:G5EDU6]	G5EDU6			ZF - C2H2 - 4 fingers	ZF - C2H2
WBGene00009448	zfp-2	F35H8.3	174505	Zinc finger protein zfp-2 [Source:UniProtKB/Swiss-Prot;Acc:Q20082]	Q20082		-1	ZF - C2H2 - 7 fingers	ZF - C2H2
WBGene00003668	nhr-78	F36A4.14	191727	Nuclear Hormone Receptor family [Source:UniProtKB/TrEMBL;Acc:Q20097]				ZF - NHR	ZF - NHR
WBGene00009461	madf-2	F36D1.1	173019	MADF domain-containing protein [Source:UniProtKB/TrEMBL;Acc:Q9XV35]				MADF	Other
WBGene00018099	ztf-28	F36F12.8	185364	C2H2-type domain-containing protein [Source:UniProtKB/TrEMBL;Acc:O76398]				ZF - C2H2 - 2 fingers	ZF - C2H2
WBGene00018140		F37B4.10	178746	C2H2-type domain-containing protein [Source:UniProtKB/TrEMBL;Acc:A0A0M7RDT5]				ZF - C2H2 - 1 finger	ZF - C2H2
WBGene00009508	row-1	F37D6.2	172928	C2H2-type domain-containing protein [Source:UniProtKB/TrEMBL;Acc:A5JYT9]		1		ZF - C2H2 - 5 fingers	ZF - C2H2
WBGene00003046	lir-3	F37H8.1	174707	Transcription factor lir-3 [Source:UniProtKB/Swiss-Prot;Acc:O17862]	O17862		1	ZF - C2H2 - 1 finger	ZF - C2H2
WBGene00004013	pha-4	F38A6.1	180357	Defective pharyngeal development protein 4 [Source:UniProtKB/Swiss-Prot;Acc:Q17381]	Q17381			WH - Fork Head	WH
WBGene00001851	hif-1	F38A6.3	180359	Hypoxia-inducible factor 1 [Source:UniProtKB/Swiss-Prot;Acc:G5EGD2]	G5EGD2			bHLH	bHLH
WBGene00001961	hlh-17	F38C2.2	185460	Helix-loop-helix protein 17 [Source:UniProtKB/Swiss-Prot;Acc:O45489]	O45489	1		bHLH	bHLH
WBGene00009553	hinf-1	F39B2.1	173348	C2H2-type domain-containing protein [Source:UniProtKB/TrEMBL;Acc:O45494]				ZF - C2H2 - 9 fingers	ZF - C2H2
WBGene00004950	sox-3	F40E10.2	185534	Transcription factor sox-3 [Source:UniProtKB/Swiss-Prot;Acc:Q20201]	Q20201			HMG box	Other
WBGene00004096	pqm-1	F40F8.7	174705	Zinc finger transcription factor pqm-1 [Source:UniProtKB/Swiss-Prot;Acc:G5EFY7]	G5EFY7		0	ZF - C2H2 - 3 fingers	ZF - C2H2
WBGene00009584	drap-1	F40F9.7	179365	Transcription factor CBF/NF-Y/archaeal histone domain-containing protein [Source:UniProtKB/TrEMBL;Acc:Q86G95]		1		CBF	Other
WBGene00003510	mxl-2	F40G9.11	175184	Max-like protein homolog 2 [Source:UniProtKB/Swiss-Prot;Acc:Q9TZ70]	Q9TZ70			bHLH	bHLH
WBGene00001440	fkh-8	F40H3.4	174026	Fork-head domain-containing protein [Source:UniProtKB/TrEMBL;Acc:H2KZ39]				WH - Fork Head	WH
WBGene00006547	tbx-11	F40H6.4	185575	Putative T-box protein 11 [Source:UniProtKB/Swiss-Prot;Acc:Q20257]	Q20257			T-box	T-box
WBGene00018265	nhr-182	F41B5.9	185593	Nuclear Hormone Receptor family [Source:UniProtKB/TrEMBL;Acc:O16676]				ZF - NHR	ZF - NHR
WBGene00006999	zyx-1	F42G4.3	174951	Zyxin [Source:UniProtKB/Swiss-Prot;Acc:Q9U3F4]	Q9U3F4			Unknown	Other
WBGene00003619	nhr-20	F43C1.4	175546	Nuclear hormone receptor family member nhr-20 [Source:UniProtKB/Swiss-Prot;Acc:Q09565]	Q09565			ZF - NHR	ZF - NHR
WBGene00000468	ces-1	F43G9.11	185718	C2H2-type domain-containing protein; CES-1 [Source:UniProtKB/TrEMBL;Acc:G5ECN8]		-1		ZF - C2H2 - 4 fingers	ZF - C2H2
WBGene00004786	sex-1	F44A6.2	181231	Steroid hormone receptor family member cnr14 [Source:UniProtKB/Swiss-Prot;Acc:P41830]	P41830			ZF - NHR	ZF - NHR
WBGene00003686	nhr-96	F44C8.11	178703	Nuclear hormone receptor family member nhr-96 [Source:UniProtKB/Swiss-Prot;Acc:Q95X91]	Q95X91			ZF - NHR	ZF - NHR
WBGene00018420		F44E2.7	176245	Putative zinc finger protein F44E2.7 [Source:UniProtKB/Swiss-Prot;Acc:P34437]	P34437			ZF - C2H2 - 2 fingers	ZF - C2H2
WBGene00018430	nhr-142	F44E7.8	185740	Nuclear Hormone Receptor family [Source:UniProtKB/TrEMBL;Acc:J7SF93]				ZF - NHR	ZF - NHR
WBGene00003701	nhr-111	F44G3.9	185757	Nuclear hormone receptor family member nhr-111 [Source:UniProtKB/Swiss-Prot;Acc:O45521]	O45521	1		ZF - NHR	ZF - NHR
WBGene00003909	pag-3	F45B8.4	181588	Zinc finger protein GFI1 homolog pag-3 [Source:UniProtKB/Swiss-Prot;Acc:G5EDE1]	G5EDE1			ZF - C2H2 - 5 fingers	ZF - C2H2
WBGene00018446	ceh-83	F45C12.15	173541	Homeodomain-only protein [Source:UniProtKB/TrEMBL;Acc:O16749]				HD - POU - 2 domains	HD
WBGene00018433	ceh-82	F45C12.2	185766	Homeobox domain-containing protein [Source:UniProtKB/TrEMBL;Acc:O16748]				HD	HD
WBGene00004046	plp-1	F45E4.2	177540	Transcriptional activator plp-1 [Source:UniProtKB/Swiss-Prot;Acc:Q94230]	Q94230			PUR	Other
WBGene00000222	atf-6	F45E6.2	181405	Transcription factor atf-6 homolog [Source:UniProtKB/Swiss-Prot;Acc:Q20435]	Q20435	1		bZIP	bZIP
WBGene00009743	sptf-1	F45H11.1	172909	Specificity protein transcription factor 1 [Source:UniProtKB/Swiss-Prot;Acc:Q93727]	Q93727			ZF - C2H2 - 1 finger	ZF - C2H2
WBGene00077521	maf-1	F45H11.6	6418592	Basic leucine zipper domain-containing protein [Source:UniProtKB/TrEMBL;Acc:B0M0M9]				bZIP	bZIP
WBGene00009772	ztf-7	F46B6.7	179375	Zinc finger protein ztf-7 [Source:UniProtKB/Swiss-Prot;Acc:Q20448]	Q20448			ZF - C2H2 - 4 fingers	ZF - C2H2
WBGene00000438	ceh-14	F46C8.5	181012	LIM/homeobox protein ceh-14 [Source:UniProtKB/Swiss-Prot;Acc:P20271]	P20271			HD - LIM	HD
WBGene00000449	ceh-27	F46F3.1	185853	Homeobox domain-containing protein [Source:UniProtKB/TrEMBL;Acc:Q9XVN4]				HD - NK	HD
WBGene00003511	mxl-3	F46G10.6	181457		Q18711			bHLH	bHLH
WBGene00009834	lsy-27	F47H4.1	180149	Zinc finger protein lsy-27 [Source:UniProtKB/Swiss-Prot;Acc:O45526]	O45526			ZF - C2H2 - 2 fingers	ZF - C2H2
WBGene00001957	hlh-13	F48D6.3	185980	Helix-loop-helix protein 13 [Source:UniProtKB/Swiss-Prot;Acc:Q20561]	Q20561		1	bHLH	bHLH
WBGene00018622	nhr-190	F48G7.11	185999	Nuclear Hormone Receptor family [Source:UniProtKB/TrEMBL;Acc:O44593]				ZF - NHR	ZF - NHR
WBGene00006424	ctbp-1	F49E10.5	180853	C-terminal-binding protein 1 [Source:UniProtKB/Swiss-Prot;Acc:Q20595]	Q20595		-1	ZF - THAP	Other
WBGene00009899	efl-3	F49E12.6	174341	Transcription factor efl-3 [Source:UniProtKB/Swiss-Prot;Acc:Q20619]	Q20619		-1	WH - TDP - 2 domains	WH
WBGene00003087	lsy-2	F49H12.1	180522	Zinc finger protein lsy-2 [Source:UniProtKB/Swiss-Prot;Acc:Q9N5S3]	Q9N5S3			ZF - C2H2 - 5 fingers	ZF - C2H2
WBGene00000467	cep-1	F52B5.5	172616	Transcription factor cep-1 [Source:UniProtKB/Swiss-Prot;Acc:Q20646]	Q20646			p53	Other
WBGene00009923		F52B5.7	3565939	C2H2-type domain-containing protein [Source:UniProtKB/TrEMBL;Acc:Q7YWZ7]				ZF - C2H2 - 1 finger	ZF - C2H2
WBGene00001253	elt-6	F52C12.5	176993	Transcription factor elt-6 [Source:UniProtKB/Swiss-Prot;Acc:G5EGN3]	G5EGN3	-1		ZF - GATA	Other
WBGene00009937	lsl-1	F52F12.4	172844	C2H2-type domain-containing protein [Source:UniProtKB/TrEMBL;Acc:O02273]				ZF - C2H2 - 5 fingers	ZF - C2H2
WBGene00009939	ztf-11	F52F12.6	172845	Zinc finger protein ztf-11 [Source:UniProtKB/Swiss-Prot;Acc:O02274]	O02274	-1	-1	ZF - C2HC - 2 fingers	Other
WBGene00018740	tra-4	F53B3.1	180575	Zinc finger protein tra-4 [Source:UniProtKB/Swiss-Prot;Acc:Q20709]	Q20709			ZF - C2H2 - 6 fingers	ZF - C2H2
WBGene00009998	klf-2	F53F8.1	186179	Kruppel-like factor 2 [Source:UniProtKB/Swiss-Prot;Acc:O62259]	O62259			ZF - C2H2 - 3 fingers	ZF - C2H2
WBGene00010012	saeg-1	F53H10.2	179505	Suppressor of activated egl-4 protein 1 [Source:UniProtKB/Swiss-Prot;Acc:Q20733]	Q20733			ZF - C2H2 - 1 finger, MYB	ZF - C2H2
WBGene00010010	gmeb-2	F53H4.5	181676	SAND domain-containing protein [Source:UniProtKB/TrEMBL;Acc:Q93779]				SAND	Other
WBGene00018786	hmbx-1	F54A5.1	171679	Homeobox-containing protein 1 [Source:UniProtKB/Swiss-Prot;Acc:Q9TYT0]	Q9TYT0		-1	HD - HNF	HD
WBGene00018794	attf-3	F54C4.3	175173	C2H2-type domain-containing protein [Source:UniProtKB/TrEMBL;Acc:G4S460]				ZF - C2H2 - 3 fingers, AT Hook	ZF - C2H2
WBGene00003606	nhr-7	F54D1.4	178035	Nuclear hormone receptor family member nhr-7 [Source:UniProtKB/Swiss-Prot;Acc:Q20765]	Q20765			ZF - NHR	ZF - NHR
WBGene00018833	ztf-1	F54F2.5	176236	Zinc finger transcription factor family protein 1 [Source:UniProtKB/Swiss-Prot;Acc:P34450]	P34450			ZF - C2H2 - 4 fingers	ZF - C2H2
WBGene00003480	klf-3	F54H5.4	191713	Kruppel-like factor 3 [Source:UniProtKB/Swiss-Prot;Acc:Q65ZG6]	Q65ZG6			ZF - C2H2 - 3 fingers	ZF - C2H2
WBGene00001186	egl-18	F55A8.1	176992	Putative transcription factor egl-18 [Source:UniProtKB/Swiss-Prot;Acc:G5EGF4]	G5EGF4			ZF - GATA	Other
WBGene00000447	ceh-24	F55B12.1	179877	Homeobox protein ceh-24 [Source:UniProtKB/Swiss-Prot;Acc:Q9NLC2]	Q9NLC2			HD - NK	HD
WBGene00044791	bnc-1	F55C5.11	4363106	Basonuclin zinc finger protein homolog [Source:UniProtKB/Swiss-Prot;Acc:Q1ZXU0]	Q1ZXU0	-1		ZF - C2H2	ZF - C2H2
WBGene00006790	unc-55	F55D12.4	192082	Nuclear hormone receptor unc-55 [Source:UniProtKB/Swiss-Prot;Acc:G5ECR9]	G5ECR9	-1		ZF - NHR	ZF - NHR
WBGene00010137	ztf-26	F55H12.6	172699	C2H2-type domain-containing protein [Source:UniProtKB/TrEMBL;Acc:A5JYU2]				ZF - C2H2 - 3 fingers	ZF - C2H2
WBGene00006775	unc-39	F56A12.1	191623	Homeobox protein unc-39 [Source:UniProtKB/Swiss-Prot;Acc:O17894]	O17894			HD - SIX	HD
WBGene00001400	fax-1	F56E3.4	180609	Nuclear hormone receptor family member fax-1 [Source:UniProtKB/Swiss-Prot;Acc:G5EDJ0]	G5EDJ0	1		ZF - NHR	ZF - NHR
WBGene00018990	klf-1	F56F11.3	175404	Kruppel-like factor 1 [Source:UniProtKB/Swiss-Prot;Acc:Q9TZ64]	Q9TZ64			ZF - C2H2 - 3 fingers	ZF - C2H2
WBGene00002783	let-607	F57B10.1	266837	CREB-H transcription factor homolog let-607 [Source:UniProtKB/Swiss-Prot;Acc:O44743]	O44743			bZIP	bZIP
WBGene00019011		F57C9.4	172100	C2H2-type domain-containing protein [Source:UniProtKB/TrEMBL;Acc:A5A8Q6]				ZF - C2H2 - 3 fingers	ZF - C2H2
WBGene00001955	hlh-11	F58A4.7	176360	Helix-loop-helix protein 11 [Source:UniProtKB/Swiss-Prot;Acc:P34474]	P34474			bHLH	bHLH
WBGene00001310	end-1	F58E10.2	179893	GATA transcription factor END-1; GATA-type domain-containing protein [Source:UniProtKB/TrEMBL;Acc:G5EDN4]				ZF - GATA	Other
WBGene00001311	end-3	F58E10.5	191631	GATA-type domain-containing protein [Source:UniProtKB/TrEMBL;Acc:Q9XUW7]				ZF - GATA	Other
WBGene00006778	unc-42	F58E6.10	192081	Homeobox protein unc-42 [Source:UniProtKB/Swiss-Prot;Acc:L8E946]	L8E946	1		HD - PRD	HD
WBGene00003627	nhr-34	F58G6.5	177800	Nuclear hormone receptor family member nhr-34 [Source:UniProtKB/Swiss-Prot;Acc:Q21006]	Q21006			ZF - NHR	ZF - NHR
WBGene00010323	dhhc-12	F59C6.2	186602	Palmitoyltransferase [Source:UniProtKB/TrEMBL;Acc:Q93828]				ZF - DHHC	Other
WBGene00003602	nhr-3	H01A20.1	181551	Nuclear hormone receptor family member nhr-3 [Source:UniProtKB/Swiss-Prot;Acc:Q9XTJ4]	Q9XTJ4			ZF - NHR	ZF - NHR
WBGene00010353	memi-3	H02I12.5	178064	MEiosis-to-MItosis transition associated [Source:UniProtKB/TrEMBL;Acc:O45603]				Unknown	Other
WBGene00003670	nhr-80	H10E21.3	175167	Nuclear hormone receptor family member nhr-80 [Source:UniProtKB/Swiss-Prot;Acc:Q8ITW8]	Q8ITW8			ZF - NHR	ZF - NHR
WBGene00019218	madf-3	H20J04.3	186755	Alcohol dehydrogenase transcription factor myb/sant-like protein [Source:UniProtKB/TrEMBL;Acc:Q9N5M0]				MADF - 2 domains	Other
WBGene00003148	mbf-1	H21P03.1	178071	HTH cro/C1-type domain-containing protein [Source:UniProtKB/TrEMBL;Acc:Q9XTV4]				HTH	Other
WBGene00010410	nhr-267	H22D14.1	186760	Nuclear receptor domain-containing protein [Source:UniProtKB/TrEMBL;Acc:G5EG35]				ZF - NHR	ZF - NHR
WBGene00019257	dhhc-13	H32C10.3	186797	Palmitoyltransferase [Source:UniProtKB/TrEMBL;Acc:Q9TYQ6]				ZF - DHHC	Other
WBGene00003037	lin-54	JC8.6	178280	CRC domain-containing protein [Source:UniProtKB/TrEMBL;Acc:A0A486WX88]	Q95QD7			TESMIN x2	Other
WBGene00010453	fozi-1	K01B6.1	176308	Formin-homology and zinc finger domains protein 1 [Source:UniProtKB/Swiss-Prot;Acc:P34489]	P34489			ZF - C2H2 - 1 finger	ZF - C2H2
WBGene00003629	nhr-38	K01H12.3	191720	Nuclear receptor domain-containing protein [Source:UniProtKB/TrEMBL;Acc:Q21104]				ZF - NHR	ZF - NHR
WBGene00000431	ceh-6	K02B12.1	172640	Homeobox protein ceh-6 [Source:UniProtKB/Swiss-Prot;Acc:P20268]	P20268			HD - POU	HD
WBGene00001251	elt-3	K02B9.4	181503	Transcription factor elt-3 [Source:UniProtKB/Swiss-Prot;Acc:B7WN96]	B7WN96	1		ZF - GATA	Other
WBGene00019299	snai-1	K02D7.2	186874	C2H2-type domain-containing protein [Source:UniProtKB/TrEMBL;Acc:O45103]				ZF - C2H2 - 4 fingers	ZF - C2H2
WBGene00019327	zip-2	K02F3.4	175240	Transcription factor zip-2 [Source:UniProtKB/Swiss-Prot;Acc:Q21148]	Q21148			bZIP	bZIP
WBGene00019344	dhhc-10	K02G10.1	180745	Palmitoyltransferase [Source:UniProtKB/TrEMBL;Acc:Q21161]				ZF - DHHC	Other
WBGene00000450	ceh-28	K03A11.3	191619	Homeobox protein ceh-28 [Source:UniProtKB/Swiss-Prot;Acc:G5EE18]	G5EE18	1		HD - NK	HD
WBGene00001441	fkh-9	K03C7.2	180670	Forkhead transcription factor fkh-9 [Source:UniProtKB/Swiss-Prot;Acc:Q21187]	Q21187			WH - Fork Head	WH
WBGene00002988	lim-6	K03E6.1	180459	LIM/homeobox protein lim-6 [Source:UniProtKB/Swiss-Prot;Acc:Q21192]	Q21192			HD - LIM	HD
WBGene00003181	med-2	K04C2.6	191706	GATA-type domain-containing protein; GATA-type transcription factor [Source:UniProtKB/TrEMBL;Acc:G5EF25]				ZF - GATA	Other
WBGene00004764	sel-7	K04G11.2	181539	Putative transcription factor sel-7 [Source:UniProtKB/Swiss-Prot;Acc:G5EGS7]	G5EGS7			Unknown	Other
WBGene00019407	lect-2	K05F1.5	173978	Leukocyte cell-derived chemotaxin-2 homolog [Source:UniProtKB/Swiss-Prot;Acc:Q21241]	Q21241			ZF - C2H2 - 1 finger	ZF - C2H2
WBGene00019424	aptf-1	K06A1.1	187043	Transcription factor aptf-1 [Source:UniProtKB/Swiss-Prot;Acc:Q09585]	Q09585	1		AP-2	Other
WBGene00003621	nhr-22	K06A1.4	174066	Nuclear hormone receptor family member nhr-22 [Source:UniProtKB/Swiss-Prot;Acc:Q09587]	Q09587			ZF - NHR	ZF - NHR
WBGene00003643	nhr-53	K06B4.11	180053	Nuclear hormone receptor family member nhr-53 [Source:UniProtKB/Swiss-Prot;Acc:O17933]	O17933			ZF - NHR	ZF - NHR
WBGene00003938	pax-2	K06B9.5	187062	Paired box protein 2 homolog [Source:UniProtKB/Swiss-Prot;Acc:Q21263]	Q21263			Paired Domain - FULL	Other
WBGene00003937	pax-1	K07C11.1	187105	Paired box protein 1 homolog [Source:UniProtKB/Swiss-Prot;Acc:Q21272]	Q21272			Paired Domain - FULL	Other
WBGene00003678	nhr-88	K08A2.5	173641	Nuclear hormone receptor E75 [Source:UniProtKB/TrEMBL;Acc:H2KZA1]				ZF - NHR	ZF - NHR
WBGene00004949	sox-2	K08A8.2	181002	Transcription factor sox-2 [Source:UniProtKB/Swiss-Prot;Acc:Q21305]	Q21305			HMG box	Other
WBGene00002245	lag-1	K08B4.1	177373	Suppressor of hairless protein homolog [Source:UniProtKB/Swiss-Prot;Acc:V6CLJ5]	V6CLJ5			IPT/TIG	Other
WBGene00000220	atf-2	K08F8.2	174399	Transcription factor atf-2 [Source:UniProtKB/Swiss-Prot;Acc:Q21361]	Q21361	-1		bZIP - 2 domains	bZIP
WBGene00003626	nhr-32	K08H2.8	187178	Nuclear Hormone Receptor family [Source:UniProtKB/TrEMBL;Acc:Q21372]				ZF - NHR	ZF - NHR
WBGene00010704		K09A11.1	187182	BED-type domain-containing protein [Source:UniProtKB/TrEMBL;Acc:Q21374]				ZF - BED	Other
WBGene00003639	nhr-49	K10C3.6	172839	Nuclear hormone receptor family member nhr-49 [Source:UniProtKB/Swiss-Prot;Acc:O45666]	O45666	1		ZF - NHR	ZF - NHR
WBGene00019629	cid-1	K10D2.3	175707	RNA uridylyltransferase [Source:UniProtKB/TrEMBL;Acc:Q09409]				ZF - C2H2 - 1 finger	ZF - C2H2
WBGene00003017	lin-31	K10G6.1	173740		P34683			WH - Fork Head	WH
WBGene00004751	sea-2	K10G6.3	173738	Signal element on autosome protein 2 [Source:UniProtKB/Swiss-Prot;Acc:A0A0K3AUE4]	A0A0K3AUE4			ZF - C2H2 - 1 finger	ZF - C2H2
WBGene00019651		K11D12.12	259619	C2H2-type domain-containing protein [Source:UniProtKB/TrEMBL;Acc:Q8T7Z2]				ZF - C2H2 - 1 finger	ZF - C2H2
WBGene00010770		K11D2.4	187291	C2H2-type domain-containing protein [Source:UniProtKB/TrEMBL;Acc:G5ECP1]				ZF - C2H2 - 3 fingers	ZF - C2H2
WBGene00003661	nhr-71	K11E4.5	181491	Nuclear hormone receptor family member nhr-71 [Source:UniProtKB/Swiss-Prot;Acc:Q9GTD4]	Q9GTD4			ZF - NHR	ZF - NHR
WBGene00000448	pros-1	K12H4.1	176137	Homeobox protein prospero homolog 1 [Source:UniProtKB/Swiss-Prot;Acc:P34522]	P34522			HD - PROX	HD
WBGene00019691		K12H6.12	187348	C2H2-type domain-containing protein [Source:UniProtKB/TrEMBL;Acc:Q9N5H8]				ZF - C2H2 - 1 finger	ZF - C2H2
WBGene00019751		M03D4.4	177375	C2H2-type domain-containing protein [Source:UniProtKB/TrEMBL;Acc:Q5TYL4]				ZF - C2H2 - 6 fingers	ZF - C2H2
WBGene00003218	mep-1	M04B2.1	178074	MOG interacting and ectopic P-granules protein 1 [Source:UniProtKB/Swiss-Prot;Acc:Q21502]	Q21502			ZF - C2H2 - 5 fingers	ZF - C2H2
WBGene00010868	somi-1	M04G12.4	179819	Zinc finger protein somi-1 [Source:UniProtKB/Swiss-Prot;Acc:A0A486WWJ9]	A0A486WWJ9			ZF - C2H2 - 1 finger	ZF - C2H2
WBGene00006873	vab-7	M142.4	176521	Homeobox protein vab-7 [Source:UniProtKB/Swiss-Prot;Acc:Q93899]	Q93899			HD - HOX	HD
WBGene00010936	ztf-14	M163.2	187492	C2H2-type domain-containing protein [Source:UniProtKB/TrEMBL;Acc:A0A486WWY9]				ZF - C2H2 - 1 finger	ZF - C2H2
WBGene00004011	pha-2	M6.3	187454	Homeobox protein HEX homolog pha-2 [Source:UniProtKB/Swiss-Prot;Acc:Q21578]	Q21578		-1	HD - NK	HD
WBGene00019816	nhr-204	R02C2.4	187519	Nuclear Hormone Receptor family [Source:UniProtKB/TrEMBL;Acc:A0A0K3AVS8]				ZF - NHR	ZF - NHR
WBGene00019824		R02D3.7	176844	C2H2-type domain-containing protein [Source:UniProtKB/TrEMBL;Acc:O44505]				ZF - C2H2 - 1 finger	ZF - C2H2
WBGene00000584	cog-1	R03C1.3	175149	COG-1B; Homeobox domain-containing protein [Source:UniProtKB/TrEMBL;Acc:G5EGF2]				HD - NK	HD
WBGene00010995	ceh-90	R03E1.4	3565071	Homeobox domain-containing protein [Source:UniProtKB/TrEMBL;Acc:A0A1X7RBN4]				HD	HD
WBGene00003163	mdl-1	R03E9.1	180942	Mad-like protein 1 [Source:UniProtKB/Swiss-Prot;Acc:G5EG44]	G5EG44			bHLH	bHLH
WBGene00011002	nhr-205	R04B5.3	187567	Nuclear Hormone Receptor family [Source:UniProtKB/TrEMBL;Acc:Q21700]				ZF - NHR	ZF - NHR
WBGene00003611	nhr-12	R04B5.4	179403	Nuclear hormone receptor family member nhr-12 [Source:UniProtKB/Swiss-Prot;Acc:Q21701]	Q21701			ZF - NHR	ZF - NHR
WBGene00000904	daf-8	R05D11.1	187612	Smad protein daf-8 [Source:UniProtKB/Swiss-Prot;Acc:Q21733]	Q21733			MH1	Other
WBGene00011060		R06C1.6	173077					Unknown	Other
WBGene00011066	ztf-15	R06C7.9	172470	C2H2-type domain-containing protein [Source:UniProtKB/TrEMBL;Acc:Q21777]				ZF - C2H2 - 5 fingers	ZF - C2H2
WBGene00011069	ceh-62	R06F6.6	187642	Homeobox protein ceh-62 [Source:UniProtKB/Swiss-Prot;Acc:Q09602]	Q09602			HD - HOX	HD
WBGene00006881	vab-15	R07B1.1	181197	Homeobox protein vab-15 [Source:UniProtKB/Swiss-Prot;Acc:Q09604]	Q09604			HD - NK	HD
WBGene00045419	lsy-12	R07B5.9	3565873	Histone acetyltransferase lsy-12 [Source:UniProtKB/Swiss-Prot;Acc:K8ERR8]	K8ERR8			AT Hook	AT Hook
WBGene00011130	zip-6	R07H5.10	187691	BZIP domain-containing protein [Source:UniProtKB/TrEMBL;Acc:G5EFX5]				bZIP	bZIP
WBGene00044330	alr-1	R08B4.2	181302	Homeobox ARX homolog alr-1 [Source:UniProtKB/Swiss-Prot;Acc:Q21836]	Q21836			HD - PRD	HD
WBGene00019960	ztf-16	R08E3.4	180756	Zinc finger protein ztf-16 [Source:UniProtKB/Swiss-Prot;Acc:H2L008]	H2L008			ZF - C2H2 - 8 fingers	ZF - C2H2
WBGene00003600	nhr-1	R09G11.2	181783	Nuclear hormone receptor family member nhr-1 [Source:UniProtKB/Swiss-Prot;Acc:Q21878]	Q21878			ZF - NHR	ZF - NHR
WBGene00003694	nhr-104	R11E3.5	177248	NR LBD domain-containing protein; Nuclear receptor NHR-104 [Source:UniProtKB/TrEMBL;Acc:Q86PJ5]				ZF - NHR	ZF - NHR
WBGene00001324	eor-1	R11E3.6	177249	EOR-1; Zinc finger protein [Source:UniProtKB/TrEMBL;Acc:G5EDU4]				ZF - C2H2 - 9 fingers	ZF - C2H2
WBGene00003722	nhr-132	R11G11.1	187822	NR LBD domain-containing protein [Source:UniProtKB/TrEMBL;Acc:O16961]				ZF - NHR	ZF - NHR
WBGene00004858	sma-4	R12B2.1	175815	Dwarfin sma-4 [Source:UniProtKB/Swiss-Prot;Acc:P45897]	P45897			MH1	Other
WBGene00011259	miz-1	R13.4	3565074	Zmiz1 N-terminal tetratricopeptide repeat domain-containing protein [Source:UniProtKB/TrEMBL;Acc:A0A061AE46]				ZF - MIZ	Other
WBGene00000437	ceh-13	R13A5.5	176069	Homeobox protein ceh-13 [Source:UniProtKB/Swiss-Prot;Acc:P17488]	P17488			HD - HOX	HD
WBGene00020062	nhr-270	R13D11.8	187867	Nuclear Hormone Receptor family [Source:UniProtKB/TrEMBL;Acc:O17013]				ZF - NHR	ZF - NHR
WBGene00020066	dhhc-5	R13F6.5	187870	Palmitoyltransferase [Source:UniProtKB/TrEMBL;Acc:Q21981]				ZF - DHHC	Other
WBGene00004857	sma-3	R13F6.9	175955	Dwarfin sma-3 [Source:UniProtKB/Swiss-Prot;Acc:P45896]	P45896			MH1	Other
WBGene00000912	daf-16	R13H8.1	172981	Forkhead box protein O [Source:UniProtKB/Swiss-Prot;Acc:O16850]	O16850			WH - Fork Head, AT Hook	WH
WBGene00020093		R144.3	187900	C2H2-type domain-containing protein [Source:UniProtKB/TrEMBL;Acc:H2KZ21]				ZF - C2H2 - 2 fingers	ZF - C2H2
WBGene00001207	egl-43	R53.3	174552	Zinc finger protein egl-43 [Source:UniProtKB/Swiss-Prot;Acc:Q22024]	Q22024			ZF - C2H2 - 4 fingers	ZF - C2H2
WBGene00006959	xbp-1	R74.3	175541	X-box-binding protein 1 [Source:UniProtKB/Swiss-Prot;Acc:G5EE07]	G5EE07	1		bZIP	bZIP
WBGene00011315	mbr-1	T01C1.2	187937	Mblk-1-related factor 1 [Source:UniProtKB/Swiss-Prot;Acc:G5EGQ5]	G5EGQ5		1	HTH	Other
WBGene00004334	ref-1	T01E8.2	174585	Regulator of fusion ref-1 [Source:UniProtKB/Swiss-Prot;Acc:G5EEQ5]	G5EEQ5	-1		bHLH - 2 domains	bHLH
WBGene00003720	nhr-130	T01G6.8	187965	Nuclear hormone receptor family member nhr-130 [Source:UniProtKB/Swiss-Prot;Acc:O16963]	O16963			ZF - NHR	ZF - NHR
WBGene00003630	nhr-40	T03G6.2	180560	Nuclear hormone receptor family member nhr-40 [Source:UniProtKB/Swiss-Prot;Acc:Q22127]	Q22127			ZF - NHR	ZF - NHR
WBGene00000221	atf-4	T04C10.4	181576	Transcription factor atf-4 homolog [Source:UniProtKB/Swiss-Prot;Acc:Q22156]	Q22156			bZIP	bZIP
WBGene00020214	attf-5	T04G9.1	3565014	AT hook Transcription Factor family [Source:UniProtKB/TrEMBL;Acc:A0A168HBV3]				AT Hook	AT Hook
WBGene00004862	sma-9	T05A10.1	181271	Transcription factor sma-9 [Source:UniProtKB/Swiss-Prot;Acc:Q7JM44]	Q7JM44		0	ZF - C2H2 - 7 fingers	ZF - C2H2
WBGene00001976	hmg-11	T05A7.4	173805	HMG; High mobility group protein I alpha [Source:UniProtKB/TrEMBL;Acc:G5EEL9]				AT Hook x3	AT Hook
WBGene00020251	camt-1	T05C1.4	173786	Calmodulin-binding transcription activator homolog 1 [Source:UniProtKB/Swiss-Prot;Acc:H2KY84]	H2KY84	1		IPT/TIG	Other
WBGene00003241	mig-5	T05C12.6	174317	Segment polarity protein dishevelled homolog mig-5 [Source:UniProtKB/Swiss-Prot;Acc:Q22227]	Q22227			WH	WH
WBGene00011505	pzf-1	T05G11.1	188142	Paired zinc finger protein 1 [Source:UniProtKB/Swiss-Prot;Acc:G5EGQ2]	G5EGQ2			ZF - C2H2 - 6 fingers	ZF - C2H2
WBGene00001951	hlh-4	T05G5.2	176372	Helix-loop-helix protein 4 [Source:UniProtKB/Swiss-Prot;Acc:P34555]	P34555			bHLH	bHLH
WBGene00001155	ech-6	T05G5.6	176376	Probable enoyl-CoA hydratase, mitochondrial [Source:UniProtKB/Swiss-Prot;Acc:P34559]	P34559			Unknown	Other
WBGene00011520	nhr-213	T06C12.13	188172	Nuclear hormone receptor family member nhr-213 [Source:UniProtKB/Swiss-Prot;Acc:O18048]	O18048			ZF - NHR	ZF - NHR
WBGene00003692	nhr-102	T06C12.6	180062	Nuclear Hormone Receptor family [Source:UniProtKB/TrEMBL;Acc:Q9XVJ1]				ZF - NHR	ZF - NHR
WBGene00003674	nhr-84	T06C12.7	191731	Nuclear Hormone Receptor family [Source:UniProtKB/TrEMBL;Acc:O45756]				ZF - NHR	ZF - NHR
WBGene00011575	madf-4	T07C12.11	179386	MADF domain-containing protein [Source:UniProtKB/TrEMBL;Acc:G5EGG9]				MADF	Other
WBGene00006545	tbx-8	T07C4.2	176450	T-box transcription factor tbx-8 [Source:UniProtKB/Swiss-Prot;Acc:Q22292]	Q22292			T-box	T-box
WBGene00006546	tbx-9	T07C4.6	176449	T-box transcription factor tbx-9 [Source:UniProtKB/Swiss-Prot;Acc:Q22289]	Q22289			T-box	T-box
WBGene00020320		T07F8.4	174173	ELM2 domain-containing protein [Source:UniProtKB/TrEMBL;Acc:P91437]		-1		MYB	Other
WBGene00011601	zim-3	T07G12.11	188246	C2H2-type domain-containing protein [Source:UniProtKB/TrEMBL;Acc:O18065]				ZF - C2H2 - 1 finger	ZF - C2H2
WBGene00001867	him-8	T07G12.12	188247	C2H2-type domain-containing protein [Source:UniProtKB/TrEMBL;Acc:O18068]				ZF - C2H2 - 1 finger	ZF - C2H2
WBGene00011614	nfya-1	T08D10.1	181368	Nuclear transcription factor Y subunit nfya-1 [Source:UniProtKB/Swiss-Prot;Acc:G5EEG1]	G5EEG1			CBF	Other
WBGene00020368	ast-1	T08H4.3	173749	Transcription factor ast-1 [Source:UniProtKB/Swiss-Prot;Acc:Q22355]	Q22355			WH - ETS	WH
WBGene00003656	nhr-66	T09A12.4	177618	Nuclear hormone receptor family member nhr-66 [Source:UniProtKB/Swiss-Prot;Acc:H2KYJ8]	H2KYJ8			ZF - NHR	ZF - NHR
WBGene00011639	ztf-17	T09A5.12	174269	Zinc finger transcription factor family protein 17 [Source:UniProtKB/Swiss-Prot;Acc:P45972]	P45972			ZF - C2H2 - 2 fingers	ZF - C2H2
WBGene00020385	nhr-216	T09D3.4	188325	Nuclear Hormone Receptor family [Source:UniProtKB/TrEMBL;Acc:Q23038]				ZF - NHR	ZF - NHR
WBGene00011661	ztf-27	T09F3.1	188340	C2H2-type domain-containing protein [Source:UniProtKB/TrEMBL;Acc:G5EDA0]				ZF - C2H2 - 1 finger	ZF - C2H2
WBGene00020399	ztf-4	T10B11.3	172422	RRM domain-containing protein [Source:UniProtKB/TrEMBL;Acc:Q9TZI2]				ZF - C2H2 - 1 finger	ZF - C2H2
WBGene00020460	nhr-273	T12C9.1	188451	Nuclear Hormone Receptor family [Source:UniProtKB/TrEMBL;Acc:Q95QB3]				ZF - NHR	ZF - NHR
WBGene00003699	nhr-109	T12C9.5	173780	NR LBD domain-containing protein [Source:UniProtKB/TrEMBL;Acc:Q9U371]				ZF - NHR	ZF - NHR
WBGene00003615	nhr-16	T12C9.6	173781	Nuclear hormone receptor family member nhr-16 [Source:UniProtKB/Swiss-Prot;Acc:Q27521]	Q27521			ZF - NHR	ZF - NHR
WBGene00020485	ceh-54	T13C5.4	188474	Homeobox domain-containing protein [Source:UniProtKB/TrEMBL;Acc:Q22459]				HD - PRD	HD
WBGene00003717	nhr-127	T13F3.3	188480	Nuclear hormone receptor family member nhr-127 [Source:UniProtKB/Swiss-Prot;Acc:O18087]	O18087			ZF - NHR	ZF - NHR
WBGene00003968	peb-1	T14F9.4	180532	FLYWCH-type zinc finger-containing protein peb-1 [Source:UniProtKB/Swiss-Prot;Acc:A0A5S9MMK5]	A0A5S9MMK5			ZF - FLYWCH	Other
WBGene00003018	lin-32	T14F9.5	191703		Q10574			bHLH	bHLH
WBGene00001434	fkh-2	T14G12.4	180663	Forkhead box protein fkh-2 [Source:UniProtKB/Swiss-Prot;Acc:Q22510]	Q22510			WH - Fork Head	WH
WBGene00003667	nhr-77	T15D6.6	191726	Nuclear hormone receptor family member nhr-77 [Source:UniProtKB/Swiss-Prot;Acc:O02316]	O02316			ZF - NHR	ZF - NHR
WBGene00001952	hlh-6	T15H9.3	188539	Helix-loop-helix protein 6 [Source:UniProtKB/Swiss-Prot;Acc:Q10007]	Q10007			bHLH	bHLH
WBGene00003854	odr-7	T18D3.2	181403	Nuclear hormone receptor family member odr-7 [Source:UniProtKB/Swiss-Prot;Acc:P41933]	P41933	1		ZF - NHR	ZF - NHR
WBGene00003509	mxl-1	T19B10.11	179557	Max-like protein 1 [Source:UniProtKB/Swiss-Prot;Acc:G5EEH5]	G5EEH5			bHLH	bHLH
WBGene00004804	skn-1	T19E7.2	177343	BZIP domain-containing protein [Source:UniProtKB/TrEMBL;Acc:V6CLA3]	P34707			bZIP	bZIP
WBGene00003378	mml-1	T20B12.6	176050	BHLH domain-containing protein [Source:UniProtKB/TrEMBL;Acc:Q8I7I9]	P41846			bHLH	bHLH
WBGene00001974	hmg-4	T20B12.8	176052	FACT complex subunit SSRP1-A [Source:UniProtKB/Swiss-Prot;Acc:P41848]	P41848			HMG box	Other
WBGene00011864		T20F10.2	172897	Si:ch211-1a19.3 [Source:UniProtKB/TrEMBL;Acc:O18092]				Unknown	Other
WBGene00020630		T20F7.1	181737	C2H2-type domain-containing protein [Source:UniProtKB/TrEMBL;Acc:O02169]				ZF - C2H2 - 2 fingers	ZF - C2H2
WBGene00001079	dpy-20	T22B3.1	178105		P34807			ZF - BED x2	Other
WBGene00001182	egl-13	T22B7.1	180833	Transcription factor egl-13 [Source:UniProtKB/Swiss-Prot;Acc:Q23045]	Q23045			HMG box	Other
WBGene00011925		T22C8.4	188732	C2H2-type domain-containing protein [Source:UniProtKB/TrEMBL;Acc:Q22677]				ZF - C2H2 - 1 finger	ZF - C2H2
WBGene00011926	sptf-2	T22C8.5	188733	Specificity protein transcription factor 2 [Source:UniProtKB/Swiss-Prot;Acc:Q22678]	Q22678			ZF - C2H2 - 3 fingers	ZF - C2H2
WBGene00001560	gei-3	T22H6.6	184597	HMG box domain-containing protein [Source:UniProtKB/TrEMBL;Acc:Q0G834]				HMG box	Other
WBGene00020708	dmd-8	T22H9.4	188771	DM domain-containing protein [Source:UniProtKB/TrEMBL;Acc:Q9TXN8]				ZF - DM - 2 domains	Other
WBGene00000476	cfi-1	T23D8.8	188793	AT-rich interactive domain-containing protein cfi-1 [Source:UniProtKB/Swiss-Prot;Acc:O02326]	O02326	0		ARID/BRIGHT	Other
WBGene00011956		T23F11.4	175612	C2H2-type domain-containing protein [Source:UniProtKB/TrEMBL;Acc:Q22696]				ZF - C2H2 - 1 finger	ZF - C2H2
WBGene00006580	tlp-1	T23G4.1	178338	Zinc finger protein tlp-1 [Source:UniProtKB/Swiss-Prot;Acc:G5EGF8]	G5EGF8	1		ZF - C2H2 - 1 finger	ZF - C2H2
WBGene00011964	saeg-2	T23G5.6	176303	Suppressor of activated egl-4 protein 2 [Source:UniProtKB/Swiss-Prot;Acc:Q03615]	Q03615			AT Hook	AT Hook
WBGene00001061	dpl-1	T23G7.1	174458	Transcription factor dpl-1 [Source:UniProtKB/Swiss-Prot;Acc:Q22703]	Q22703			WH - TDP	WH
WBGene00003659	nhr-69	T23H4.2	172840	Nuclear hormone receptor family member nhr-69 [Source:UniProtKB/Swiss-Prot;Acc:P91829]	P91829	-1		ZF - NHR	ZF - NHR
WBGene00020758		T24C4.2	188843	SWIM-type domain-containing protein [Source:UniProtKB/TrEMBL;Acc:Q9TZ37]				Unknown	Other
WBGene00020763	ztf-18	T24C4.7	175250	C2H2-type domain-containing protein [Source:UniProtKB/TrEMBL;Acc:B9ZSG9]				ZF - C2H2 - 1 finger	ZF - C2H2
WBGene00003180	med-1	T24D3.1	191705	GATA-type domain-containing protein; GATA-type transcription factor [Source:UniProtKB/TrEMBL;Acc:G5EF71]				ZF - GATA	Other
WBGene00012005	jun-1	T24H10.7	174452	Transcription factor jun-1 [Source:UniProtKB/Swiss-Prot;Acc:G5ECU7]	G5ECU7			bZIP	bZIP
WBGene00003003	lin-14	T25C12.1	181337		Q21446	-1		Unknown	Other
WBGene00020827		T26A8.4	177643	C3H1-type domain-containing protein [Source:UniProtKB/TrEMBL;Acc:Q22805]				ZF - CCCH - 2 domains	ZF - CCCH
WBGene00000444	ceh-21	T26C11.6	180504	Homeobox protein ceh-21 [Source:UniProtKB/Swiss-Prot;Acc:Q22811]	Q22811			HD - CUT	HD
WBGene00000460	ceh-39	T26C11.7	180505	Homeobox protein ceh-39 [Source:UniProtKB/Swiss-Prot;Acc:Q22812]	Q22812	-1		HD - CUT	HD
WBGene00003669	nhr-79	T26H2.9	180265	Nuclear hormone receptor family member nhr-79 [Source:UniProtKB/Swiss-Prot;Acc:O18141]	O18141			ZF - NHR	ZF - NHR
WBGene00003106	mab-9	T27A1.6	173441	T-box protein 12 [Source:UniProtKB/Swiss-Prot;Acc:P90971]	P90971			T-box	T-box
WBGene00003933	pat-9	T27B1.2	181714	Zinc finger protein pat-9 [Source:UniProtKB/Swiss-Prot;Acc:Q22829]	Q22829			ZF - C2H2 - 3 fingers	ZF - C2H2
WBGene00003025	lin-40	T27C4.4	178788	DIOX_N domain-containing protein [Source:UniProtKB/TrEMBL;Acc:Q86S28]				ZF - GATA, MYB	Other
WBGene00012101	zip-10	T27F2.4	179599	Transcription factor zip-10 [Source:UniProtKB/Swiss-Prot;Acc:Q22835]	Q22835			bZIP	bZIP
WBGene00006796	unc-62	T28F12.2	178845	Homeobox protein unc-62 [Source:UniProtKB/Swiss-Prot;Acc:Q9N5D6]	Q9N5D6			HD - TALE	HD
WBGene00003976	pes-1	T28H11.4	177267	Forkhead box protein pes-1 [Source:UniProtKB/Swiss-Prot;Acc:G5EGC9]	G5EGC9			WH - Fork Head	WH
WBGene00020930	hlh-30	W02C12.3	177157	Helix-loop-helix protein 30 [Source:UniProtKB/Swiss-Prot;Acc:H2KZZ2]	H2KZZ2			bHLH	bHLH
WBGene00012209	hmg-20	W02D9.3	173124	HMG box domain-containing protein [Source:UniProtKB/TrEMBL;Acc:Q9XVG8]				HMG box	Other
WBGene00012210		W02D9.4	189120	Zf-3CxxC domain-containing protein [Source:UniProtKB/TrEMBL;Acc:O02336]				Unknown	Other
WBGene00000435	ceh-10	W03A3.1	175811	Homeobox protein ceh-10 [Source:UniProtKB/Swiss-Prot;Acc:P41935]	P41935			HD - PRD	HD
WBGene00003015	lin-29	W03C9.4	174830	Zinc finger transcription factor lin-29 [Source:UniProtKB/Swiss-Prot;Acc:G5EGB2]	G5EGB2			ZF - C2H2 - 5 fingers	ZF - C2H2
WBGene00004157	pqn-75	W03D2.1	177165	Basic proline-rich protein [Source:UniProtKB/TrEMBL;Acc:Q8MQG9]				AT Hook x3	AT Hook
WBGene00021000		W03F9.2	178541	C2H2-type domain-containing protein [Source:UniProtKB/TrEMBL;Acc:H2L0N7]				ZF - C2H2 - 2 fingers	ZF - C2H2
WBGene00012277	ccch-3	W05B10.2	179733	C3H1-type domain-containing protein [Source:UniProtKB/TrEMBL;Acc:Q23170]				ZF - CCCH	ZF - CCCH
WBGene00003675	nhr-85	W05B5.3	191732	Nuclear hormone receptor family member nhr-85 [Source:UniProtKB/Swiss-Prot;Acc:Q9XUK7]	Q9XUK7			ZF - NHR	ZF - NHR
WBGene00000453	ceh-32	W05E10.3	179603	Homeobox protein ceh-32 [Source:UniProtKB/Swiss-Prot;Acc:Q23175]	Q23175			HD - SIX	HD
WBGene00021047	zfp-3	W05H7.4	180479	C3H1-type domain-containing protein [Source:UniProtKB/TrEMBL;Acc:H2KZI3]				ZF - CCCH	ZF - CCCH
WBGene00012317	ztf-6	W06H12.1	173014	Zinc finger protein ztf-6 [Source:UniProtKB/Swiss-Prot;Acc:G5EC77]	G5EC77			ZF - C2H2 - 2 fingers	ZF - C2H2
WBGene00012330	zip-3	W07G1.3	189280	Transcription factor zip-3 [Source:UniProtKB/Swiss-Prot;Acc:Q9XUK2]	Q9XUK2			bZIP	bZIP
WBGene00021082	zip-11	W08E12.1	177099	Transcription factor zip-11 [Source:UniProtKB/Swiss-Prot;Acc:Q9N5A8]	Q9N5A8			bZIP	bZIP
WBGene00001249	elt-1	W09C2.1	177794	Transcription factor elt-1 [Source:UniProtKB/Swiss-Prot;Acc:P28515]	P28515			ZF - GATA - 2 domains	Other
WBGene00004077	pop-1	W10C8.2	171849		Q10666		0	HMG box	Other
WBGene00003182	mef-2	W10D5.1	172732	MEF2 transcription factor homolog [Source:UniProtKB/Swiss-Prot;Acc:Q9U325]	Q9U325			MADS box	Other
WBGene00001574	gei-17	W10D5.3	172733	E3 SUMO-protein ligase gei-17 [Source:UniProtKB/Swiss-Prot;Acc:Q94361]	Q94361			ZF - MIZ	Other
WBGene00021132	nfyb-1	W10D9.4	173435	Nuclear transcription factor Y subunit nfyb-1 [Source:UniProtKB/Swiss-Prot;Acc:O17286]	O17286		-1	CBF	Other
WBGene00001161	efl-1	Y102A5C.18	180133	E2F/DP family winged-helix DNA-binding domain-containing protein; EFL-1 [Source:UniProtKB/TrEMBL;Acc:G5EF11]				WH - TDP	WH
WBGene00022423	nhr-41	Y104H12A.1	190865	Nuclear Hormone Receptor family [Source:UniProtKB/TrEMBL;Acc:Q3V5L2]				ZF - NHR	ZF - NHR
WBGene00013639		Y105C5A.15	178442	BED-type domain-containing protein [Source:UniProtKB/TrEMBL;Acc:A0A078BS51]				ZF - BED	Other
WBGene00013676	ekl-4	Y105E8A.17	173310	SANT_DAMP1_like domain-containing protein [Source:UniProtKB/TrEMBL;Acc:A8XQE0]				MYB	Other
WBGene00013717	madf-10	Y106G6H.4	190925	MADF domain-containing protein [Source:UniProtKB/TrEMBL;Acc:Q9XWS3]				MADF	Other
WBGene00044689	arid-1	Y108G3AL.7	4363100	AT-rich interactive domain-containing protein arid-1 [Source:UniProtKB/Swiss-Prot;Acc:A0A0K3AXH1]	A0A0K3AXH1
WBGene00013734	gldi-8	Y111B2A.10	176678	C2H2-type domain-containing protein [Source:UniProtKB/TrEMBL;Acc:Q9BHL3]				ZF - C2H2 - 6 fingers	ZF - C2H2
WBGene00006652	ttx-1	Y113G7A.6	180313	Homeobox protein ttx-1 [Source:UniProtKB/Swiss-Prot;Acc:Q9U2Z0]	Q9U2Z0			HD - PRD	HD
WBGene00004203	swsn-1	Y113G7B.23	180324	SWI/SNF complex subunit SMARCC2; SWI3-like protein [Source:UniProtKB/TrEMBL;Acc:G5EF87]				MYB	Other
WBGene00013796		Y116A8C.19	178477	C3H1-type domain-containing protein [Source:UniProtKB/TrEMBL;Acc:Q9U2V2]				ZF - CCCH - 2 domains	ZF - CCCH
WBGene00013799	athp-3	Y116A8C.22	178479	Zinc finger PHD-type domain-containing protein [Source:UniProtKB/TrEMBL;Acc:Q9U2U9]				AT Hook x5	AT Hook
WBGene00012435	flh-1	Y11D7A.12	177749	FLYWCH transcription factor 1 [Source:UniProtKB/Swiss-Prot;Acc:Q9XWR1]	Q9XWR1			ZF - FLYWCH	Other
WBGene00003681	nhr-91	Y15E3A.1	181621	Nuclear hormone receptor family member nhr-91 [Source:UniProtKB/Swiss-Prot;Acc:Q9U2R6]	Q9U2R6	1		ZF - NHR	ZF - NHR
WBGene00006743	unc-3	Y16B4A.1	181573	Transcription factor unc-3 [Source:UniProtKB/Swiss-Prot;Acc:Q93705]	Q93705	1		IPT/TIG	Other
WBGene00003655	nhr-65	Y17D7A.3	180230	Nuclear hormone receptor family member nhr-65 [Source:UniProtKB/Swiss-Prot;Acc:O45907]	O45907			ZF - NHR	ZF - NHR
WBGene00001977	hmg-12	Y17G7A.1	174829	High mobility group protein hmg-12 [Source:UniProtKB/Swiss-Prot;Acc:G5EDQ2]	G5EDQ2			AT Hook x7	AT Hook
WBGene00012474	attf-6	Y18D10A.1	173148	AT hook Transcription Factor family [Source:UniProtKB/TrEMBL;Acc:Q9XW25]				AT Hook x2	AT Hook
WBGene00021254		Y22D7AL.16	175319	C2H2-type domain-containing protein [Source:UniProtKB/TrEMBL;Acc:Q965P0]				ZF - C2H2 - 2 fingers	ZF - C2H2
WBGene00012494	nhr-232	Y22F5A.1	179426	Nuclear Hormone Receptor family [Source:UniProtKB/TrEMBL;Acc:O62412]				ZF - NHR	ZF - NHR
WBGene00012551	cec-7	Y37D8A.11	176704	Chromo domain-containing protein [Source:UniProtKB/TrEMBL;Acc:Q69Z09]				Unknown	Other
WBGene00021374		Y37E11B.1	177118	C2H2-type domain-containing protein [Source:UniProtKB/TrEMBL;Acc:H2KY65]				ZF - C2H2 - 3 fingers	ZF - C2H2
WBGene00012596	nhr-234	Y38E10A.18	189663	Nuclear receptor domain-containing protein [Source:UniProtKB/TrEMBL;Acc:Q9NAJ3]				ZF - NHR	ZF - NHR
WBGene00012584	ceh-100	Y38E10A.6	174894	Homeobox domain-containing protein [Source:UniProtKB/TrEMBL;Acc:Q7K714]				HD - POU - 10 domains	HD
WBGene00012639	fezf-1	Y38H8A.5	3564888	C2H2-type domain-containing protein [Source:UniProtKB/TrEMBL;Acc:O62425]				ZF - C2H2 - 5 fingers	ZF - C2H2
WBGene00012674	bed-1	Y39B6A.12	180257	BED-type domain-containing protein [Source:UniProtKB/TrEMBL;Acc:Q56VX2]				ZF - BED	Other
WBGene00012703	nhr-145	Y39B6A.47	180255	NR LBD domain-containing protein [Source:UniProtKB/TrEMBL;Acc:Q9NEV6]				ZF - NHR	ZF - NHR
WBGene00003676	nhr-86	Y40B10A.8	178685	Nuclear hormone receptor family member nhr-86 [Source:UniProtKB/Swiss-Prot;Acc:Q965W2]	Q965W2			ZF - NHR	ZF - NHR
WBGene00012735	sptf-3	Y40B1A.4	189783	Specificity protein transcription factor 3 [Source:UniProtKB/Swiss-Prot;Acc:Q9XW26]	Q9XW26	1		ZF - C2H2 - 3 fingers	ZF - C2H2
WBGene00000793	crh-1	Y41C4A.4	176597	CREB homolog crh-1 [Source:UniProtKB/Swiss-Prot;Acc:Q9U2I0]	Q9U2I0			bZIP	bZIP
WBGene00003682	nhr-92	Y41D4B.8	176971	Nuclear Hormone Receptor family [Source:UniProtKB/TrEMBL;Acc:Q95Y07]				ZF - NHR	ZF - NHR
WBGene00003712	nhr-122	Y41D4B.9	189821	Nuclear Hormone Receptor family [Source:UniProtKB/TrEMBL;Acc:Q95Y09]				ZF - NHR	ZF - NHR
WBGene00012832	dmd-3	Y43F8C.10	189878	Doublesex- and mab-3-related transcription factor dmd-3 [Source:UniProtKB/Swiss-Prot;Acc:Q9XWN9]	Q9XWN9	1		ZF - DM	Other
WBGene00012854		Y44A6D.3	189900	BrkDBD domain-containing protein [Source:UniProtKB/TrEMBL;Acc:Q9XXE0]				Brinker	Other
WBGene00021552	zip-4	Y44E3B.1	171900	Transcription factor zip-4 [Source:UniProtKB/Swiss-Prot;Acc:H2L0N3]	H2L0N3			bZIP	bZIP
WBGene00003704	nhr-114	Y45G5AM.1	178821	Nuclear hormone receptor 114 [Source:UniProtKB/Swiss-Prot;Acc:G5EEM0]	G5EEM0			ZF - NHR	ZF - NHR
WBGene00044798	tbx-43	Y46E12A.4	4363053	T-box domain-containing protein [Source:UniProtKB/TrEMBL;Acc:Q1T6W8]				T-box	T-box
WBGene00021610	nhr-237	Y46H3D.6	189970	NR LBD domain-containing protein [Source:UniProtKB/TrEMBL;Acc:A0A0K3AW28]				ZF - NHR	ZF - NHR
WBGene00006553	tbx-34	Y47D3A.10	176549	Putative T-box protein 34 [Source:UniProtKB/Swiss-Prot;Acc:Q9NAH2]	Q9NAH2			T-box	T-box
WBGene00006556	tbx-37	Y47D3A.12	189977	T-box protein 37 [Source:UniProtKB/Swiss-Prot;Acc:Q9U2C9]	Q9U2C9			T-box	T-box
WBGene00006604	tra-1	Y47D3A.6	176548	Sex-determining transformer protein 1 [Source:UniProtKB/Swiss-Prot;Acc:P34708]	P34708			ZF - C2H2 - 5 fingers	ZF - C2H2
WBGene00012943	bed-2	Y47D3B.9	176576	BED-type domain-containing protein [Source:UniProtKB/TrEMBL;Acc:A0A5K1IAD3]				ZF - BED x2	Other
WBGene00021637		Y47G6A.7	171918	Sugar phosphate transporter domain-containing protein [Source:UniProtKB/TrEMBL;Acc:Q9N3S9]				ZF - C2H2 - 1 finger	ZF - C2H2
WBGene00001971	hmg-1.1	Y48B6A.14	175081	HMG box domain-containing protein; High mobility group protein 1.1 [Source:UniProtKB/TrEMBL;Acc:G5EFV4]				HMG box	Other
WBGene00001162	efl-2	Y48C3A.17	174980	Transcription factor efl-2 [Source:UniProtKB/Swiss-Prot;Acc:A5HWA8]	A5HWA8			WH - TDP	WH
WBGene00012988	ztf-22	Y48C3A.4	174971	C2H2-type domain-containing protein [Source:UniProtKB/TrEMBL;Acc:A0A7R9SUY9]				ZF - C2H2 - 1 finger	ZF - C2H2
WBGene00013006	lin-38	Y48E1B.7	190028	C2H2-type domain-containing protein [Source:UniProtKB/TrEMBL;Acc:O45950]				ZF - C2H2 - 1 finger	ZF - C2H2
WBGene00021679		Y48G1C.6	171597	HTH CENPB-type domain-containing protein [Source:UniProtKB/TrEMBL;Acc:Q9N3P2]				CENPB	Other
WBGene00001707	grh-1	Y48G8AR.1	190048	Grainyhead-like protein 1 homolog [Source:UniProtKB/Swiss-Prot;Acc:G5EDF0]	G5EDF0			CP2	Other
WBGene00021704		Y48G9A.11	190056	C2H2-type domain-containing protein [Source:UniProtKB/TrEMBL;Acc:Q9N3M8]				ZF - C2H2 - 2 fingers	ZF - C2H2
WBGene00004027	pie-1	Y49E10.14	176667	Pharynx and intestine in excess protein 1 [Source:UniProtKB/Swiss-Prot;Acc:Q94131]	Q94131		-1	ZF - CCCH - 2 domains	ZF - CCCH
WBGene00003660	nhr-70	Y51A2D.17	180217	Nuclear Hormone Receptor family [Source:UniProtKB/TrEMBL;Acc:G5EEL3]				ZF - NHR	ZF - NHR
WBGene00013096	mcd-1	Y51H1A.6	175040	Modifier of cell death [Source:UniProtKB/Swiss-Prot;Acc:B7FAS0]	B7FAS0			ZF - C2H2 - 1 finger	ZF - C2H2
WBGene00013111	sta-1	Y51H4A.17	178465	Signal transducer and activator of transcription 1 [Source:UniProtKB/Swiss-Prot;Acc:Q9NAD6]	Q9NAD6	1		STAT	Other
WBGene00013100	zip-7	Y51H4A.4	178459	BZIP domain-containing protein [Source:UniProtKB/TrEMBL;Acc:Q9NAE4]				bZIP	bZIP
WBGene00002004	hsf-1	Y53C10A.12	173078	Heat shock transcription factor hsf-1 [Source:UniProtKB/Swiss-Prot;Acc:G5EFT5]	G5EFT5			WH - HSF	WH
WBGene00003100	mab-3	Y53C12B.5	174533	Protein male abnormal 3 [Source:UniProtKB/Swiss-Prot;Acc:O18214]	O18214	0		ZF - DM - 2 domains	Other
WBGene00013147	eyg-1	Y53C12C.1	190204	Homeobox domain-containing protein [Source:UniProtKB/TrEMBL;Acc:O01996]				HD - PRD, Paired Domain - CPAX	HD
WBGene00021816		Y53G8AR.9	175434	C3H1-type domain-containing protein [Source:UniProtKB/TrEMBL;Acc:Q9N3F7]				ZF - CCCH - 2 domains	ZF - CCCH
WBGene00013178		Y53H1A.2	173016	C2H2-type domain-containing protein [Source:UniProtKB/TrEMBL;Acc:B1V8K4]				ZF - C2H2 - 1 finger	ZF - C2H2
WBGene00043056	nfya-2	Y53H1A.5	3565955	Nuclear transcription factor Y subunit nfya-2 [Source:UniProtKB/Swiss-Prot;Acc:Q5ZEP9]	Q5ZEP9		-1	CBF	Other
WBGene00021846	ztf-23	Y54E10BR.8	171880	C2H2-type domain-containing protein [Source:UniProtKB/TrEMBL;Acc:Q9N3C6]				ZF - C2H2 - 6 fingers	ZF - C2H2
WBGene00021848	nhr-239	Y54F10AM.1	190264	Nuclear receptor domain-containing protein [Source:UniProtKB/TrEMBL;Acc:Q9BKZ8]		1		ZF - NHR	ZF - NHR
WBGene00000464	ceh-44	Y54F10AM.4	80510351	Homeobox protein cut-like ceh-44 [Source:UniProtKB/Swiss-Prot;Acc:Q9BL02]	Q9BL02			HD - CUT	HD
WBGene00021931	znf-782	Y55F3AM.14	190310	C2H2-type domain-containing protein [Source:UniProtKB/TrEMBL;Acc:Q9N360]				ZF - C2H2 - 9 fingers	ZF - C2H2
WBGene00021942	madf-1	Y55F3BR.5	190316	BESS domain-containing protein [Source:UniProtKB/TrEMBL;Acc:U4PMC7]				MADF	Other
WBGene00013236	znf-593	Y56A3A.18	176624	Zinc finger protein 593 homolog [Source:UniProtKB/Swiss-Prot;Acc:Q9U239]	Q9U239			ZF - C2H2 - 1 finger	ZF - C2H2
WBGene00013319	ccch-5	Y57G11C.25	178412	C3H1-type domain-containing protein [Source:UniProtKB/TrEMBL;Acc:O18251]				ZF - CCCH - 2 domains	ZF - CCCH
WBGene00013350	slr-2	Y59A8B.13	190396	Synthetic with Lin-35/Rb [Source:RefSeq peptide;Acc:NP_001256772]				ZF - C2H2 - 3 fingers	ZF - C2H2
WBGene00012385		Y5F2A.4	178004	C2H2-type domain-containing protein [Source:UniProtKB/TrEMBL;Acc:Q9XWL0]				ZF - C2H2 - 5 fingers	ZF - C2H2
WBGene00003612	nhr-13	Y5H2B.2	178696	Nuclear hormone receptor family member nhr-13 [Source:UniProtKB/Swiss-Prot;Acc:Q9N4Q7]	Q9N4Q7			ZF - NHR	ZF - NHR
WBGene00013380	memi-2	Y62E10A.14	178305	MEiosis-to-MItosis transition associated [Source:UniProtKB/TrEMBL;Acc:Q9U1X3]				Unknown	Other
WBGene00013383	aptf-2	Y62E10A.17	190458	Transcription factor aptf-2 [Source:UniProtKB/Swiss-Prot;Acc:G2HK15]	G2HK15			AP-2	Other
WBGene00000434	ceh-9	Y65B4BR.9	267057	Homeobox protein ceh-9 [Source:UniProtKB/Swiss-Prot;Acc:P56407]	P56407			HD - NK	HD
WBGene00013425	ceh-91	Y66A7A.5	176594	Homeobox domain-containing protein [Source:UniProtKB/TrEMBL;Acc:Q7K6J1]				HD - 2 domains	HD
WBGene00006552	tbx-33	Y66A7A.8	190493	Putative T-box protein 33 [Source:UniProtKB/Swiss-Prot;Acc:O45291]	O45291			T-box	T-box
WBGene00013438	ztf-29	Y66D12A.12	176585	C2H2-type domain-containing protein [Source:UniProtKB/TrEMBL;Acc:Q95Q03]				ZF - C2H2 - 2 fingers	ZF - C2H2
WBGene00003652	nhr-62	Y67A6A.2	172836	Nuclear hormone receptor family member nhr-62 [Source:UniProtKB/Swiss-Prot;Acc:O02279]	O02279			ZF - NHR	ZF - NHR
WBGene00022060	dmd-9	Y67D8A.3	190512	DM domain-containing protein [Source:UniProtKB/TrEMBL;Acc:Q95XU1]				ZF - DM	Other
WBGene00013465		Y67H2A.10	259340	C2H2-type domain-containing protein [Source:UniProtKB/TrEMBL;Acc:Q86DA8]				ZF - C2H2 - 3 fingers	ZF - C2H2
WBGene00012405	ztf-25	Y6G8.3	180158	C2H2-type domain-containing protein [Source:UniProtKB/TrEMBL;Acc:O01709]				ZF - C2H2 - 2 fingers	ZF - C2H2
WBGene00006558	tbx-39	Y73F8A.16	190678	Putative T-box protein 39 [Source:UniProtKB/Swiss-Prot;Acc:Q9NA56]	Q9NA56			T-box	T-box
WBGene00006559	tbx-40	Y73F8A.17	190679	Putative T-box protein 40 [Source:UniProtKB/Swiss-Prot;Acc:Q9NA55]	Q9NA55			T-box	T-box
WBGene00003604	nhr-5	Y73F8A.21	191717	Nuclear hormone receptor family member nhr-5 [Source:UniProtKB/Swiss-Prot;Acc:Q9NA51]	Q9NA51			ZF - NHR	ZF - NHR
WBGene00022278	rcor-1	Y74C9A.4	171592	REST corepressor rcor-1 [Source:UniProtKB/Swiss-Prot;Acc:Q95Y41]	Q95Y41		-1	ZF - GATA, MYB (2x)	Other
WBGene00004024	php-3	Y75B8A.1	176640	Homeobox protein php-3 [Source:UniProtKB/Swiss-Prot;Acc:Q9XW88]	Q9XW88			HD - HOX	HD
WBGene00003779	nob-1	Y75B8A.2	176641	Homeobox protein nob-1 [Source:UniProtKB/Swiss-Prot;Acc:G5EFY5]	G5EFY5			HD - HOX	HD
WBGene00013560	zip-12	Y75B8A.29	176655	BZIP domain-containing protein [Source:UniProtKB/TrEMBL;Acc:Q9XW80]				bZIP	bZIP
WBGene00013543		Y75B8A.6	176645	CXXC-type domain-containing protein [Source:UniProtKB/TrEMBL;Acc:A0A163VU15]				CxxC	Other
WBGene00013580		Y79H2A.3	176638	C2H2-type domain-containing protein [Source:UniProtKB/TrEMBL;Acc:H8ESG0]				ZF - C2H2 - 3 fingers	ZF - C2H2
WBGene00013583	ceh-51	Y80D3A.3	180233	Homeobox protein ceh-51 [Source:UniProtKB/Swiss-Prot;Acc:Q9U1R1]	Q9U1R1			HD - HOX	HD
WBGene00022349		Y82E9BR.17	259490	C2H2-type domain-containing protein [Source:UniProtKB/TrEMBL;Acc:Q7Z1Q7]				ZF - C2H2 - 1 finger	ZF - C2H2
WBGene00044651	egrh-3	Y94H6A.11	4363076	C2H2-type domain-containing protein [Source:UniProtKB/TrEMBL;Acc:U4PR13]				ZF C2H2	ZF - C2H2
WBGene00022388	zfr-1	Y95B8A.8	190806	DZF domain-containing protein [Source:UniProtKB/TrEMBL;Acc:E9RKC7]				ZF - C2H2	ZF - C2H2
WBGene00022518	zfh-2	ZC123.3	171670	Zinc Finger and Homeobox [Source:UniProtKB/TrEMBL;Acc:V6CLS4]				ZF - C2H2 - 9 fingers, HD - 3 domains	ZF - C2H2
WBGene00022562		ZC204.12	173536	MATH domain-containing protein [Source:UniProtKB/TrEMBL;Acc:P91544]				Unknown	Other
WBGene00022554	duxl-1	ZC204.2	173537	Homeobox domain-containing protein [Source:UniProtKB/TrEMBL;Acc:P91547]				HD - HOX - 2 domains	HD
WBGene00003000	lin-11	ZC247.3	172893		P20154			HD - LIM	HD
WBGene00022592	klu-2	ZC328.2	172339	C2H2-type domain-containing protein [Source:UniProtKB/TrEMBL;Acc:O02050]				ZF - C2H2 - 3 fingers	ZF - C2H2
WBGene00013876	ceh-74	ZC376.4	191149	Homeobox domain-containing protein [Source:UniProtKB/TrEMBL;Acc:Q23269]				HD	HD
WBGene00013878	atfs-1	ZC376.7	179922	Stress activated transcription factor atfs-1 [Source:UniProtKB/Swiss-Prot;Acc:Q23272]	Q23272			bZIP	bZIP
WBGene00022598	ztf-8	ZC395.8	175726	C2H2-type domain-containing protein [Source:UniProtKB/TrEMBL;Acc:Q9GYG1]				ZF - C2H2 - 3 fingers	ZF - C2H2
WBGene00003610	nhr-11	ZC410.1	177724	Nuclear hormone receptor family member nhr-11 [Source:UniProtKB/Swiss-Prot;Acc:Q23294]	Q23294			ZF - NHR	ZF - NHR
WBGene00022608	madf-9	ZC416.1	191167	MADF domain-containing protein [Source:UniProtKB/TrEMBL;Acc:H2KZH8]				MADF	Other
WBGene00000441	ceh-18	ZC64.3	180671	Homeobox protein ceh-18 [Source:UniProtKB/Swiss-Prot;Acc:P41934]	P41934			HD - POU	HD
WBGene00002987	lim-4	ZC64.4	180672	LIM/homeobox protein lim-4 [Source:UniProtKB/Swiss-Prot;Acc:G5EEA1]	G5EEA1	1		HD - LIM	HD
WBGene00014232	ttll-4	ZK1128.6	176427	Tubulin polyglutamylase ttll-4 [Source:UniProtKB/Swiss-Prot;Acc:Q09647]	Q09647			Unknown	Other
WBGene00022861	dve-1	ZK1193.5	180398	Homeobox protein dve-1 [Source:UniProtKB/Swiss-Prot;Acc:Q86MI0]	Q86MI0			HD - 2 domains	HD
WBGene00003592	nfi-1	ZK1290.4	174225	Nuclear factor I family protein [Source:UniProtKB/Swiss-Prot;Acc:Q5H9N3]	Q5H9N3	1		MH1	Other
WBGene00014253		ZK1320.3	174521		Q09365			Unknown	Other
WBGene00022671		ZK177.3	191237	C2H2-type domain-containing protein [Source:UniProtKB/TrEMBL;Acc:Q09659]				ZF - C2H2 - 1 finger	ZF - C2H2
WBGene00022681		ZK185.1	191242	Coiled-coil domain-containing protein 52 [Source:UniProtKB/TrEMBL;Acc:U4PLU8]				ZF - C2H2 - 1 finger	ZF - C2H2
WBGene00000433	ceh-8	ZK265.4	191617	Homeobox protein ceh-8 [Source:UniProtKB/Swiss-Prot;Acc:Q94398]	Q94398			HD - PRD - 2 domains	HD
WBGene00013966	ztf-9	ZK287.6	191283	C2H2-type domain-containing protein [Source:UniProtKB/TrEMBL;Acc:Q23458]				ZF - C2H2 - 3 fingers	ZF - C2H2
WBGene00006544	tbx-7	ZK328.8	260030	Putative T-box protein 7 [Source:UniProtKB/Swiss-Prot;Acc:Q95PX3]	Q95PX3			T-box	T-box
WBGene00013970	klu-1	ZK337.2	173366	C2H2-type domain-containing protein [Source:UniProtKB/TrEMBL;Acc:O46016]				ZF - C2H2 - 4 fingers	ZF - C2H2
WBGene00013976	hizr-1	ZK455.6	191322	High zinc activated nuclear receptor protein [Source:UniProtKB/Swiss-Prot;Acc:G5ED47]	G5ED47			ZF - NHR	ZF - NHR
WBGene00003680	nhr-90	ZK488.2	178577	Nuclear hormone receptor family member nhr-90 [Source:UniProtKB/Swiss-Prot;Acc:O17025]	O17025			ZF - NHR	ZF - NHR
WBGene00022762		ZK546.5	173850	C2H2-type domain-containing protein [Source:UniProtKB/TrEMBL;Acc:Q23521]				ZF - C2H2 - 3 fingers	ZF - C2H2
WBGene00022639	nhr-253	ZK6.4	191205	Nuclear Hormone Receptor family [Source:UniProtKB/TrEMBL;Acc:O61869]				ZF - NHR	ZF - NHR
WBGene00000446	ceh-23	ZK652.5	176096	Homeobox protein ceh-23 [Source:UniProtKB/Swiss-Prot;Acc:P34663]	P34663			HD - NK	HD
WBGene00022785	kcmf-1	ZK652.6	176095	Drought induced 19 protein type zinc-binding domain-containing protein [Source:UniProtKB/TrEMBL;Acc:A0A0K3AS04]	P34664			ZF - C2H2 - 1 finger	ZF - C2H2
WBGene00003638	nhr-48	ZK662.3	181661	Nuclear hormone receptor family member nhr-48 [Source:UniProtKB/Swiss-Prot;Acc:Q94407]	Q94407	0		ZF - NHR	ZF - NHR
WBGene00023497	lin-15B	ZK662.4	181662		Q27395			AT Hook x2, ZF - THAP	AT Hook
WBGene00001954	hlh-10	ZK682.4	191402	Helix-loop-helix protein 10 [Source:UniProtKB/Swiss-Prot;Acc:Q23579]	Q23579	-1		bHLH	bHLH
WBGene00022794	snu-23	ZK686.4	176090	Putative zinc finger matrin-type protein snu-23 [Source:UniProtKB/Swiss-Prot;Acc:P34670]	P34670			ZF - C2H2 - 1 finger	ZF - C2H2
WBGene00022805	nhr-256	ZK697.2	191409	NR LBD domain-containing protein [Source:UniProtKB/TrEMBL;Acc:O44577]				ZF - NHR	ZF - NHR
WBGene00006555	tbx-36	ZK829.5	191435	Putative T-box protein 36 [Source:UniProtKB/Swiss-Prot;Acc:Q23622]	Q23622			T-box	T-box
WBGene00044068	syd-9	ZK867.1	180985	Zinc finger protein syd-9 [Source:UniProtKB/Swiss-Prot;Acc:A0A5E4M3Q4]	A0A5E4M3Q4			ZF - C2H2 - 4 fingers	ZF - C2H2
WBGene00014131	sdz-38	ZK892.7	191448	C2H2-type domain-containing protein [Source:UniProtKB/TrEMBL;Acc:Q09620]				ZF - C2H2 - 2 fingers	ZF - C2H2
WBGene00000469	ces-2	ZK909.4	173365	Transcription factor ces-2 [Source:UniProtKB/Swiss-Prot;Acc:Q94126]	Q94126	1		bZIP	bZIP
WBGene00022837	ceh-45	ZK993.1	171689	Homeobox domain-containing protein [Source:UniProtKB/TrEMBL;Acc:Q9N4L2]				HD - PRD	HD
