# Supplementary material for: CelEst: a unified gene regulatory network for estimating transcription factor activities in C. elegans
Source: Genetics. 2024 Dec 20;229(3):iyae189. doi: 10.1093/genetics/iyae189 (PMC11912867; doi:10.1093/genetics/iyae189)
Supplement: iyae189_Supplementary_Data [file iyae189_supplementary_data.zip › Table_S4_GENETICS-2024-307499.xlsx]

## Sheet: description
Table S4 - CelEst: a unified gene regulatory network for estimating transcription factor activities in C. elegans. Perez MF, 2024
Annotated orthCelEsT network for TF activity estimation
orthCelEsT network with annotations. orthCelEsT is the orthology-filtered network described in Perez 2024. This table (sheet 2 imported into R or Python) can be used directly with decoupler ('source' refers to TF and 'target' refers to the interaction target) . Additional annotations are present - whether the interaction was detected or not in each dataset (NA means that the TF was not present in…

## Sheet: Table S4 - orthCelEsT annotated
source	target	weight	with_motif	in_ChIP	in_eY1H	TF_WBgeneID	TF_name	target_WBgeneID	target_name
B0304.1	2L52.1	0.333333	FALSE	TRUE	FALSE	WBGene00001948	hlh-1	WBGene00007063	2L52.1
C07H6.7	2L52.1	0.333333	NA	TRUE	FALSE	WBGene00003024	lin-39	WBGene00007063	2L52.1
C48D5.1	2L52.1	0.333333	FALSE	TRUE	FALSE	WBGene00003605	nhr-6	WBGene00007063	2L52.1
F22A3.5	2L52.1	0.333333	FALSE	TRUE	NA	WBGene00017690	ceh-60	WBGene00007063	2L52.1
F43G9.11	2L52.1	0.333333	FALSE	TRUE	FALSE	WBGene00000468	ces-1	WBGene00007063	2L52.1
F45B8.4	2L52.1	0.333333	FALSE	TRUE	FALSE	WBGene00003909	pag-3	WBGene00007063	2L52.1
F55D12.4	2L52.1	0.333333	FALSE	TRUE	NA	WBGene00006790	unc-55	WBGene00007063	2L52.1
M04B2.1	2L52.1	0.333333	NA	TRUE	NA	WBGene00003218	mep-1	WBGene00007063	2L52.1
T08D10.1	2L52.1	0.333333	NA	TRUE	FALSE	WBGene00011614	nfya-1	WBGene00007063	2L52.1
T28F12.2	2L52.1	0.333333	FALSE	TRUE	NA	WBGene00006796	unc-62	WBGene00007063	2L52.1
Y48B6A.14	2L52.1	0.333333	NA	TRUE	NA	WBGene00001971	hmg-1.1	WBGene00007063	2L52.1
B0414.2	2RSSE.1	0.333333	NA	TRUE	NA	WBGene00004393	rnt-1	WBGene00007064	rga-9
C33G8.6	2RSSE.1	0.333333	FALSE	TRUE	FALSE	WBGene00003632	nhr-42	WBGene00007064	rga-9
F31E8.3	2RSSE.1	0.333333	FALSE	TRUE	FALSE	WBGene00006380	tab-1	WBGene00007064	rga-9
F33A8.3	2RSSE.1	0.333333	TRUE	NA	NA	WBGene00000472	cey-1	WBGene00007064	rga-9
F43G9.11	2RSSE.1	0.333333	FALSE	TRUE	FALSE	WBGene00000468	ces-1	WBGene00007064	rga-9
F45C12.15	2RSSE.1	0.333333	NA	TRUE	NA	WBGene00018446	ceh-83	WBGene00007064	rga-9
R53.3	2RSSE.1	0.333333	FALSE	TRUE	FALSE	WBGene00001207	egl-43	WBGene00007064	rga-9
W10C8.2	2RSSE.1	0.333333	FALSE	TRUE	NA	WBGene00004077	pop-1	WBGene00007064	rga-9
Y48G8AR.1	2RSSE.1	0.333333	NA	TRUE	NA	WBGene00001707	grh-1	WBGene00007064	rga-9
Y94H6A.11	2RSSE.1	0.333333	FALSE	TRUE	NA	WBGene00044651	egrh-3	WBGene00007064	rga-9
ZC123.3	2RSSE.1	0.333333	FALSE	TRUE	NA	WBGene00022518	zfh-2	WBGene00007064	rga-9
C01G12.1	4R79.1	0.333333	TRUE	FALSE	NA	WBGene00007242	madf-5	WBGene00003525	nas-6
C10A4.8	4R79.1	0.333333	TRUE	NA	NA	WBGene00003380	mnm-2	WBGene00003525	nas-6
C27D6.4	4R79.1	0.333333	TRUE	FALSE	FALSE	WBGene00016162	crh-2	WBGene00003525	nas-6
C37F5.1	4R79.1	0.333333	TRUE	FALSE	FALSE	WBGene00002990	lin-1	WBGene00003525	nas-6
C42D8.4	4R79.1	0.333333	TRUE	FALSE	FALSE	WBGene00016600	ets-5	WBGene00003525	nas-6
C53D5.4	4R79.1	0.333333	TRUE	FALSE	FALSE	WBGene00016905	ztf-3	WBGene00003525	nas-6
F22A3.1	4R79.1	0.333333	TRUE	FALSE	NA	WBGene00017687	ets-4	WBGene00003525	nas-6
R09G11.2	4R79.1	0.333333	TRUE	NA	FALSE	WBGene00003600	nhr-1	WBGene00003525	nas-6
T08H4.3	4R79.1	0.333333	TRUE	NA	FALSE	WBGene00020368	ast-1	WBGene00003525	nas-6
T28F12.2	4R79.1	0.333333	TRUE	FALSE	NA	WBGene00006796	unc-62	WBGene00003525	nas-6
W10C8.2	4R79.1	0.333333	TRUE	FALSE	NA	WBGene00004077	pop-1	WBGene00003525	nas-6
Y44A6D.3	4R79.1	0.333333	TRUE	NA	NA	WBGene00012854	Y44A6D.3	WBGene00003525	nas-6
T22B7.1	4R79.2	0.333333	TRUE	FALSE	NA	WBGene00001182	egl-13	WBGene00007067	4R79.2
F40E10.2	AC3.10	0.333333	TRUE	NA	FALSE	WBGene00004950	sox-3	WBGene00004964	spe-10
W06H12.1	AC3.10	0.333333	TRUE	FALSE	FALSE	WBGene00012317	ztf-6	WBGene00004964	spe-10
ZK287.6	AC3.10	0.333333	TRUE	NA	FALSE	WBGene00013966	ztf-9	WBGene00004964	spe-10
C01B12.2	AC3.2	0.333333	NA	TRUE	FALSE	WBGene00015285	gmeb-1	WBGene00007070	ugt-49
C01G8.9	AC3.2	0.333333	NA	TRUE	NA	WBGene00002717	let-526	WBGene00007070	ugt-49
C11G6.4	AC3.2	0.333333	NA	TRUE	FALSE	WBGene00003624	nhr-28	WBGene00007070	ugt-49
C17H12.9	AC3.2	0.333333	TRUE	FALSE	FALSE	WBGene00015934	ceh-48	WBGene00007070	ugt-49
C27D6.4	AC3.2	0.333333	FALSE	TRUE	FALSE	WBGene00016162	crh-2	WBGene00007070	ugt-49
C33D3.1	AC3.2	0.333333	FALSE	TRUE	NA	WBGene00001250	elt-2	WBGene00007070	ugt-49
C34H3.2	AC3.2	0.333333	TRUE	FALSE	NA	WBGene00003846	odd-2	WBGene00007070	ugt-49
F11C1.6	AC3.2	0.333333	NA	TRUE	FALSE	WBGene00003623	nhr-25	WBGene00007070	ugt-49
F13G11.1	AC3.2	0.333333	FALSE	TRUE	FALSE	WBGene00007058	dmd-6	WBGene00007070	ugt-49
F21H11.3	AC3.2	0.333333	FALSE	TRUE	NA	WBGene00006543	tbx-2	WBGene00007070	ugt-49
F22A3.5	AC3.2	0.333333	FALSE	TRUE	NA	WBGene00017690	ceh-60	WBGene00007070	ugt-49
F25D7.3	AC3.2	0.333333	NA	TRUE	FALSE	WBGene00003847	blmp-1	WBGene00007070	ugt-49
F29G9.4	AC3.2	0.333333	FALSE	TRUE	NA	WBGene00001345	fos-1	WBGene00007070	ugt-49
F37B4.10	AC3.2	0.333333	NA	TRUE	NA	WBGene00018140	F37B4.10	WBGene00007070	ugt-49
F38A6.3	AC3.2	0.333333	NA	TRUE	NA	WBGene00001851	hif-1	WBGene00007070	ugt-49
F40F8.7	AC3.2	0.333333	NA	TRUE	FALSE	WBGene00004096	pqm-1	WBGene00007070	ugt-49
F43C1.4	AC3.2	0.333333	NA	TRUE	FALSE	WBGene00003619	nhr-20	WBGene00007070	ugt-49
F46G10.6	AC3.2	0.333333	FALSE	TRUE	FALSE	WBGene00003511	mxl-3	WBGene00007070	ugt-49
F57B10.1	AC3.2	0.333333	NA	TRUE	NA	WBGene00002783	let-607	WBGene00007070	ugt-49
F58A4.7	AC3.2	0.333333	NA	TRUE	FALSE	WBGene00001955	hlh-11	WBGene00007070	ugt-49
K02B9.4	AC3.2	0.333333	NA	TRUE	FALSE	WBGene00001251	elt-3	WBGene00007070	ugt-49
M04B2.1	AC3.2	0.333333	NA	TRUE	NA	WBGene00003218	mep-1	WBGene00007070	ugt-49
R03E9.1	AC3.2	0.333333	NA	TRUE	NA	WBGene00003163	mdl-1	WBGene00007070	ugt-49
R12B2.1	AC3.2	0.333333	FALSE	TRUE	FALSE	WBGene00004858	sma-4	WBGene00007070	ugt-49
R13F6.9	AC3.2	0.333333	NA	TRUE	NA	WBGene00004857	sma-3	WBGene00007070	ugt-49
R13H8.1	AC3.2	0.333333	FALSE	TRUE	FALSE	WBGene00000912	daf-16	WBGene00007070	ugt-49
T05A10.1	AC3.2	0.333333	NA	TRUE	NA	WBGene00004862	sma-9	WBGene00007070	ugt-49
T15D6.6	AC3.2	0.333333	NA	TRUE	NA	WBGene00003667	nhr-77	WBGene00007070	ugt-49
T20F7.1	AC3.2	0.333333	NA	TRUE	NA	WBGene00020630	T20F7.1	WBGene00007070	ugt-49
T24H10.7	AC3.2	0.333333	FALSE	TRUE	NA	WBGene00012005	2001-06-01	WBGene00007070	ugt-49
T25C12.1	AC3.2	0.333333	NA	TRUE	NA	WBGene00003003	lin-14	WBGene00007070	ugt-49
T27C4.4	AC3.2	0.333333	NA	TRUE	NA	WBGene00003025	lin-40	WBGene00007070	ugt-49
T28F12.2	AC3.2	0.333333	FALSE	TRUE	NA	WBGene00006796	unc-62	WBGene00007070	ugt-49
W02C12.3	AC3.2	0.333333	FALSE	TRUE	FALSE	WBGene00020930	hlh-30	WBGene00007070	ugt-49
W05H7.4	AC3.2	0.333333	NA	TRUE	NA	WBGene00021047	zfp-3	WBGene00007070	ugt-49
Y106G6H.4	AC3.2	0.333333	NA	TRUE	NA	WBGene00013717	madf-10	WBGene00007070	ugt-49
Y47D3A.6	AC3.2	0.333333	NA	TRUE	FALSE	WBGene00006604	tra-1	WBGene00007070	ugt-49
Y75B8A.1	AC3.2	0.333333	FALSE	TRUE	FALSE	WBGene00004024	php-3	WBGene00007070	ugt-49
ZK662.3	AC3.2	0.333333	NA	TRUE	NA	WBGene00003638	nhr-48	WBGene00007070	ugt-49
ZK686.4	AC3.2	0.333333	NA	TRUE	NA	WBGene00022794	snu-23	WBGene00007070	ugt-49
ZK867.1	AC3.2	0.333333	TRUE	FALSE	FALSE	WBGene00044068	syd-9	WBGene00007070	ugt-49
C08F8.8	AC3.5	0.333333	TRUE	NA	FALSE	WBGene00003657	nhr-67	WBGene00007071	AC3.5
C10G8.7	AC3.5	0.333333	TRUE	NA	FALSE	WBGene00000454	ceh-33	WBGene00007071	AC3.5
C11G6.4	AC3.5	0.333333	NA	TRUE	FALSE	WBGene00003624	nhr-28	WBGene00007071	AC3.5
C12D12.5	AC3.5	0.333333	TRUE	FALSE	NA	WBGene00015716	sox-4	WBGene00007071	AC3.5
C45E5.6	AC3.5	0.333333	TRUE	NA	NA	WBGene00003636	nhr-46	WBGene00007071	AC3.5
C55C2.1	AC3.5	0.333333	TRUE	FALSE	FALSE	WBGene00016948	scrt-1	WBGene00007071	AC3.5
F11C1.6	AC3.5	0.333333	NA	TRUE	FALSE	WBGene00003623	nhr-25	WBGene00007071	AC3.5
F29G9.4	AC3.5	0.333333	FALSE	TRUE	NA	WBGene00001345	fos-1	WBGene00007071	AC3.5
F33A8.3	AC3.5	0.333333	TRUE	NA	NA	WBGene00000472	cey-1	WBGene00007071	AC3.5
F33D11.4	AC3.5	0.333333	TRUE	NA	NA	WBGene00000436	ceh-12	WBGene00007071	AC3.5
F43C1.4	AC3.5	0.333333	NA	TRUE	FALSE	WBGene00003619	nhr-20	WBGene00007071	AC3.5
F44A6.2	AC3.5	0.333333	TRUE	NA	FALSE	WBGene00004786	sex-1	WBGene00007071	AC3.5
F46G10.6	AC3.5	0.333333	FALSE	TRUE	FALSE	WBGene00003511	mxl-3	WBGene00007071	AC3.5
F52C12.5	AC3.5	0.333333	TRUE	NA	FALSE	WBGene00001253	elt-6	WBGene00007071	AC3.5
K02B9.4	AC3.5	0.333333	NA	TRUE	FALSE	WBGene00001251	elt-3	WBGene00007071	AC3.5
M163.2	AC3.5	0.333333	TRUE	NA	NA	WBGene00010936	ztf-14	WBGene00007071	AC3.5
T25C12.1	AC3.5	0.333333	NA	TRUE	NA	WBGene00003003	lin-14	WBGene00007071	AC3.5
W05B5.3	AC3.5	0.666667	TRUE	TRUE	FALSE	WBGene00003675	nhr-85	WBGene00007071	AC3.5
Y48G8AR.1	AC3.5	0.333333	NA	TRUE	NA	WBGene00001707	grh-1	WBGene00007071	AC3.5
Y53H1A.2	AC3.5	0.333333	TRUE	NA	FALSE	WBGene00013178	Y53H1A.2	WBGene00007071	AC3.5
ZC328.2	AC3.5	0.333333	TRUE	NA	FALSE	WBGene00022592	klu-2	WBGene00007071	AC3.5
ZK337.2	AC3.5	0.333333	TRUE	FALSE	FALSE	WBGene00013970	klu-1	WBGene00007071	AC3.5
C11G6.4	AC3.6	0.333333	NA	TRUE	FALSE	WBGene00003624	nhr-28	WBGene00000724	col-151
C33D3.1	AC3.6	0.333333	FALSE	TRUE	NA	WBGene00001250	elt-2	WBGene00000724	col-151
F13G11.1	AC3.6	0.333333	FALSE	TRUE	FALSE	WBGene00007058	dmd-6	WBGene00000724	col-151
F22A3.5	AC3.6	0.333333	FALSE	TRUE	NA	WBGene00017690	ceh-60	WBGene00000724	col-151
F29G9.4	AC3.6	0.333333	FALSE	TRUE	NA	WBGene00001345	fos-1	WBGene00000724	col-151
F58E10.5	AC3.6	0.333333	TRUE	NA	FALSE	WBGene00001311	end-3	WBGene00000724	col-151
K03E6.1	AC3.6	0.333333	TRUE	FALSE	NA	WBGene00002988	lim-6	WBGene00000724	col-151
R13H8.1	AC3.6	0.333333	FALSE	TRUE	FALSE	WBGene00000912	daf-16	WBGene00000724	col-151
C11G6.4	AC3.7	0.333333	NA	TRUE	FALSE	WBGene00003624	nhr-28	WBGene00007072	ugt-1
C33D3.1	AC3.7	0.333333	FALSE	TRUE	NA	WBGene00001250	elt-2	WBGene00007072	ugt-1
F10C1.5	AC3.7	0.333333	TRUE	NA	FALSE	WBGene00017326	dmd-5	WBGene00007072	ugt-1
F13G11.1	AC3.7	0.333333	FALSE	TRUE	FALSE	WBGene00007058	dmd-6	WBGene00007072	ugt-1
F29G9.4	AC3.7	0.333333	FALSE	TRUE	NA	WBGene00001345	fos-1	WBGene00007072	ugt-1
F40F8.7	AC3.7	0.333333	NA	TRUE	FALSE	WBGene00004096	pqm-1	WBGene00007072	ugt-1
F52C12.5	AC3.7	0.333333	TRUE	NA	FALSE	WBGene00001253	elt-6	WBGene00007072	ugt-1
F58A4.7	AC3.7	0.333333	NA	TRUE	FALSE	WBGene00001955	hlh-11	WBGene00007072	ugt-1
F58E10.5	AC3.7	0.333333	TRUE	NA	FALSE	WBGene00001311	end-3	WBGene00007072	ugt-1
H10E21.3	AC3.7	0.333333	NA	TRUE	NA	WBGene00003670	nhr-80	WBGene00007072	ugt-1
R13H8.1	AC3.7	0.333333	FALSE	TRUE	FALSE	WBGene00000912	daf-16	WBGene00007072	ugt-1
Y59A8B.13	AC3.7	0.333333	TRUE	NA	FALSE	WBGene00013350	slr-2	WBGene00007072	ugt-1
ZK1193.5	AC3.7	0.333333	NA	TRUE	NA	WBGene00022861	dve-1	WBGene00007072	ugt-1
ZK455.6	AC3.7	0.333333	NA	NA	TRUE	WBGene00013976	hizr-1	WBGene00007072	ugt-1
C27D6.4	AC3.8	0.333333	FALSE	TRUE	FALSE	WBGene00016162	crh-2	WBGene00007073	ugt-2
F43C1.4	AC3.8	0.333333	NA	TRUE	FALSE	WBGene00003619	nhr-20	WBGene00007073	ugt-2
Y17D7A.3	AC3.8	0.333333	TRUE	NA	NA	WBGene00003655	nhr-65	WBGene00007073	ugt-2
C01G12.1	AC7.1	0.333333	FALSE	TRUE	NA	WBGene00007242	madf-5	WBGene00006428	tkr-3
C04F1.3	AC7.1	0.333333	TRUE	FALSE	NA	WBGene00002989	lim-7	WBGene00006428	tkr-3
C07E3.6	AC7.1	0.333333	TRUE	FALSE	FALSE	WBGene00007417	ceh-58	WBGene00006428	tkr-3
C16C2.1	AC7.1	0.333333	TRUE	FALSE	FALSE	WBGene00000430	ceh-5	WBGene00006428	tkr-3
C27C12.6	AC7.1	0.333333	FALSE	TRUE	FALSE	WBGene00007776	dmd-4	WBGene00006428	tkr-3
C28A5.4	AC7.1	0.333333	TRUE	FALSE	FALSE	WBGene00000463	ceh-43	WBGene00006428	tkr-3
C33D12.1	AC7.1	0.333333	TRUE	FALSE	FALSE	WBGene00000452	ceh-31	WBGene00006428	tkr-3
C34C6.8	AC7.1	0.333333	TRUE	NA	NA	WBGene00000432	ceh-7	WBGene00006428	tkr-3
C55C2.1	AC7.1	0.333333	TRUE	FALSE	FALSE	WBGene00016948	scrt-1	WBGene00006428	tkr-3
F16H11.4	AC7.1	0.333333	TRUE	NA	FALSE	WBGene00000428	ceh-1	WBGene00006428	tkr-3
F26C11.2	AC7.1	0.333333	TRUE	NA	FALSE	WBGene00006744	unc-4	WBGene00006428	tkr-3
F43G9.11	AC7.1	0.333333	FALSE	TRUE	FALSE	WBGene00000468	ces-1	WBGene00006428	tkr-3
F54H5.4	AC7.1	0.333333	TRUE	NA	FALSE	WBGene00003480	klf-3	WBGene00006428	tkr-3
F58E6.10	AC7.1	0.333333	TRUE	FALSE	FALSE	WBGene00006778	unc-42	WBGene00006428	tkr-3
R08B4.2	AC7.1	0.333333	TRUE	FALSE	FALSE	WBGene00044330	alr-1	WBGene00006428	tkr-3
R53.3	AC7.1	0.333333	TRUE	FALSE	FALSE	WBGene00001207	egl-43	WBGene00006428	tkr-3
T22B7.1	AC7.1	0.333333	TRUE	FALSE	NA	WBGene00001182	egl-13	WBGene00006428	tkr-3
Y40B1A.4	AC7.1	0.333333	TRUE	NA	FALSE	WBGene00012735	sptf-3	WBGene00006428	tkr-3
Y53H1A.2	AC7.1	0.333333	TRUE	NA	FALSE	WBGene00013178	Y53H1A.2	WBGene00006428	tkr-3
ZK265.4	AC7.1	0.333333	TRUE	FALSE	FALSE	WBGene00000433	ceh-8	WBGene00006428	tkr-3
ZK337.2	AC7.1	0.333333	TRUE	FALSE	FALSE	WBGene00013970	klu-1	WBGene00006428	tkr-3
ZK652.5	AC7.1	0.333333	TRUE	NA	NA	WBGene00000446	ceh-23	WBGene00006428	tkr-3
C02F12.10	AC7.2	0.333333	NA	TRUE	FALSE	WBGene00045215	ceh-63	WBGene00004929	soc-2
C07H6.7	AC7.3	0.333333	NA	TRUE	FALSE	WBGene00003024	lin-39	WBGene00014997	AC7.3
C08C3.1	AC7.3	0.333333	NA	TRUE	FALSE	WBGene00001174	egl-5	WBGene00014997	AC7.3
C25A1.2	AC7.3	0.333333	FALSE	TRUE	FALSE	WBGene00001442	fkh-10	WBGene00014997	AC7.3
F43G9.11	AC7.3	0.333333	FALSE	TRUE	FALSE	WBGene00000468	ces-1	WBGene00014997	AC7.3
F48G7.11	AC7.3	0.333333	TRUE	NA	NA	WBGene00018622	nhr-190	WBGene00014997	AC7.3
F38A6.1	AH10.1	0.333333	NA	TRUE	FALSE	WBGene00004013	pha-4	WBGene00007082	acs-10
F48G7.11	AH10.1	0.333333	TRUE	NA	NA	WBGene00018622	nhr-190	WBGene00007082	acs-10
F54H5.4	AH10.1	0.333333	TRUE	NA	FALSE	WBGene00003480	klf-3	WBGene00007082	acs-10
Y73F8A.21	AH10.1	0.333333	TRUE	NA	FALSE	WBGene00003604	nhr-5	WBGene00007082	acs-10
F18A1.2	AH10.4	0.333333	NA	TRUE	FALSE	WBGene00003012	lin-26	WBGene00007085	AH10.4
Y94H6A.11	AH10.4	0.333333	FALSE	TRUE	NA	WBGene00044651	egrh-3	WBGene00007085	AH10.4
F43G9.11	AH6.10	0.333333	FALSE	TRUE	FALSE	WBGene00000468	ces-1	WBGene00005032	sra-6
C24A1.2	AH6.2	0.333333	TRUE	NA	FALSE	WBGene00016029	elf-1	WBGene00007080	sfxn-1.1
T05C12.6	AH6.2	0.333333	NA	NA	TRUE	WBGene00003241	mig-5	WBGene00007080	sfxn-1.1
T07C4.2	AH6.2	0.333333	NA	FALSE	TRUE	WBGene00006545	tbx-8	WBGene00007080	sfxn-1.1
T07C4.6	AH6.2	0.333333	NA	FALSE	TRUE	WBGene00006546	tbx-9	WBGene00007080	sfxn-1.1
T26C11.6	AH6.2	0.333333	NA	NA	TRUE	WBGene00000444	ceh-21	WBGene00007080	sfxn-1.1
W02D9.4	AH6.2	0.333333	NA	NA	TRUE	WBGene00012210	W02D9.4	WBGene00007080	sfxn-1.1
B0019.2	AH6.5	0.333333	NA	TRUE	NA	WBGene00007094	B0019.2	WBGene00003231	mex-6
B0412.1	AH6.5	0.333333	NA	NA	TRUE	WBGene00000895	dac-1	WBGene00003231	mex-6
C06G3.1	AH6.5	0.333333	NA	NA	TRUE	WBGene00003695	nhr-105	WBGene00003231	mex-6
C17A2.8	AH6.5	0.333333	NA	NA	TRUE	WBGene00003662	nhr-72	WBGene00003231	mex-6
C18D1.1	AH6.5	0.333333	FALSE	FALSE	TRUE	WBGene00000995	die-1	WBGene00003231	mex-6
C34D1.1	AH6.5	0.333333	FALSE	NA	TRUE	WBGene00007929	dmd-10	WBGene00003231	mex-6
C44B9.4	AH6.5	0.333333	FALSE	FALSE	TRUE	WBGene00008081	athp-1	WBGene00003231	mex-6
C46F11.3	AH6.5	0.333333	NA	TRUE	NA	WBGene00008118	madf-8	WBGene00003231	mex-6
C47G2.2	AH6.5	0.666667	FALSE	TRUE	TRUE	WBGene00006853	unc-130	WBGene00003231	mex-6
C54G6.1	AH6.5	0.333333	NA	TRUE	NA	WBGene00016930	madf-6	WBGene00003231	mex-6
F10C1.5	AH6.5	0.333333	FALSE	NA	TRUE	WBGene00017326	dmd-5	WBGene00003231	mex-6
F14F3.1	AH6.5	0.333333	FALSE	NA	TRUE	WBGene00006870	vab-3	WBGene00003231	mex-6
F32H2.1	AH6.5	0.333333	NA	TRUE	NA	WBGene00001568	snpc-4	WBGene00003231	mex-6
F33H1.4	AH6.5	0.333333	NA	TRUE	FALSE	WBGene00009365	F33H1.4	WBGene00003231	mex-6
F40H6.4	AH6.5	0.333333	NA	FALSE	TRUE	WBGene00006547	tbx-11	WBGene00003231	mex-6
F43C1.4	AH6.5	0.333333	NA	FALSE	TRUE	WBGene00003619	nhr-20	WBGene00003231	mex-6
F52F12.4	AH6.5	0.333333	FALSE	TRUE	FALSE	WBGene00009937	lsl-1	WBGene00003231	mex-6
F54C4.3	AH6.5	0.333333	NA	TRUE	NA	WBGene00018794	attf-3	WBGene00003231	mex-6
H20J04.3	AH6.5	0.333333	NA	TRUE	NA	WBGene00019218	madf-3	WBGene00003231	mex-6
JC8.6	AH6.5	0.333333	FALSE	FALSE	TRUE	WBGene00003037	lin-54	WBGene00003231	mex-6
R06C1.6	AH6.5	0.333333	NA	NA	TRUE	WBGene00011060	R06C1.6	WBGene00003231	mex-6
T05C12.6	AH6.5	0.333333	NA	NA	TRUE	WBGene00003241	mig-5	WBGene00003231	mex-6
T07C4.6	AH6.5	0.333333	NA	FALSE	TRUE	WBGene00006546	tbx-9	WBGene00003231	mex-6
T09A12.4	AH6.5	0.333333	FALSE	NA	TRUE	WBGene00003656	nhr-66	WBGene00003231	mex-6
Y43F8C.10	AH6.5	0.333333	FALSE	NA	TRUE	WBGene00012832	dmd-3	WBGene00003231	mex-6
Y48G9A.11	AH6.5	0.333333	NA	TRUE	NA	WBGene00021704	Y48G9A.11	WBGene00003231	mex-6
Y53C10A.12	AH6.5	0.333333	FALSE	TRUE	FALSE	WBGene00002004	hsf-1	WBGene00003231	mex-6
Y66A7A.5	AH6.5	0.333333	NA	TRUE	NA	WBGene00013425	ceh-91	WBGene00003231	mex-6
Y73F8A.21	AH6.5	0.333333	FALSE	NA	TRUE	WBGene00003604	nhr-5	WBGene00003231	mex-6
Y74C9A.4	AH6.5	0.333333	NA	TRUE	NA	WBGene00022278	rcor-1	WBGene00003231	mex-6
ZC204.12	AH6.5	0.333333	NA	NA	TRUE	WBGene00022562	ZC204.12	WBGene00003231	mex-6
ZC395.8	AH6.5	0.333333	NA	NA	TRUE	WBGene00022598	ztf-8	WBGene00003231	mex-6
ZK287.6	AH6.5	0.333333	FALSE	NA	TRUE	WBGene00013966	ztf-9	WBGene00003231	mex-6
C07G2.2	AH9.1	0.333333	TRUE	FALSE	FALSE	WBGene00000223	atf-7	WBGene00014998	AH9.1
F26B1.7	AH9.1	0.333333	TRUE	NA	FALSE	WBGene00002601	let-381	WBGene00014998	AH9.1
F45B8.4	AH9.1	0.333333	TRUE	FALSE	FALSE	WBGene00003909	pag-3	WBGene00014998	AH9.1
K10G6.1	AH9.1	0.333333	TRUE	NA	NA	WBGene00003017	lin-31	WBGene00014998	AH9.1
R02C2.4	AH9.1	0.333333	TRUE	NA	NA	WBGene00019816	nhr-204	WBGene00014998	AH9.1
T04C10.4	AH9.1	0.333333	TRUE	NA	FALSE	WBGene00000221	atf-4	WBGene00014998	AH9.1
T09D3.4	AH9.1	0.333333	TRUE	NA	FALSE	WBGene00020385	nhr-216	WBGene00014998	AH9.1
T14G12.4	AH9.1	0.333333	TRUE	FALSE	FALSE	WBGene00001434	fkh-2	WBGene00014998	AH9.1
W07G1.3	AH9.1	0.333333	TRUE	NA	NA	WBGene00012330	zip-3	WBGene00014998	AH9.1
Y41C4A.4	AH9.1	0.333333	TRUE	NA	NA	WBGene00000793	crh-1	WBGene00014998	AH9.1
C01H6.5	AH9.2	0.333333	TRUE	FALSE	FALSE	WBGene00003622	nhr-23	WBGene00000797	crn-4
C32F10.6	AH9.2	0.333333	NA	TRUE	FALSE	WBGene00003601	nhr-2	WBGene00000797	crn-4
C48D5.1	AH9.2	0.333333	FALSE	TRUE	FALSE	WBGene00003605	nhr-6	WBGene00000797	crn-4
D1005.3	AH9.2	0.333333	FALSE	TRUE	FALSE	WBGene00016997	cebp-1	WBGene00000797	crn-4
F11C1.6	AH9.2	0.333333	NA	TRUE	FALSE	WBGene00003623	nhr-25	WBGene00000797	crn-4
F23F12.9	AH9.2	0.333333	FALSE	TRUE	FALSE	WBGene00017755	zip-8	WBGene00000797	crn-4
F44A6.2	AH9.2	0.333333	TRUE	NA	FALSE	WBGene00004786	sex-1	WBGene00000797	crn-4
F45C12.2	AH9.2	0.333333	NA	TRUE	FALSE	WBGene00018433	ceh-82	WBGene00000797	crn-4
F55D12.4	AH9.2	0.333333	TRUE	FALSE	NA	WBGene00006790	unc-55	WBGene00000797	crn-4
R13H8.1	AH9.2	0.333333	FALSE	TRUE	FALSE	WBGene00000912	daf-16	WBGene00000797	crn-4
T19E7.2	AH9.2	0.333333	NA	TRUE	FALSE	WBGene00004804	skn-1	WBGene00000797	crn-4
T24H10.7	AH9.2	0.333333	FALSE	TRUE	NA	WBGene00012005	2001-06-01	WBGene00000797	crn-4
T25C12.1	AH9.2	0.333333	NA	TRUE	NA	WBGene00003003	lin-14	WBGene00000797	crn-4
Y104H12A.1	AH9.2	0.333333	TRUE	FALSE	FALSE	WBGene00022423	nhr-41	WBGene00000797	crn-4
C17H12.9	AH9.3	0.333333	FALSE	TRUE	FALSE	WBGene00015934	ceh-48	WBGene00014999	AH9.3
F43G9.11	AH9.3	0.333333	FALSE	TRUE	FALSE	WBGene00000468	ces-1	WBGene00014999	AH9.3
T26C11.7	AH9.3	0.333333	NA	TRUE	FALSE	WBGene00000460	ceh-39	WBGene00014999	AH9.3
D1005.3	AH9.4	0.333333	TRUE	FALSE	FALSE	WBGene00016997	cebp-1	WBGene00015000	AH9.4
F45E6.2	AH9.4	0.333333	TRUE	NA	NA	WBGene00000222	atf-6	WBGene00015000	AH9.4
K03C7.2	AH9.4	0.333333	TRUE	NA	FALSE	WBGene00001441	fkh-9	WBGene00015000	AH9.4
C01H6.5	AH9.6	0.333333	TRUE	FALSE	FALSE	WBGene00003622	nhr-23	WBGene00044701	AH9.6
C13C4.2	AH9.6	0.333333	TRUE	NA	NA	WBGene00007547	nhr-154	WBGene00044701	AH9.6
C16C2.1	AH9.6	0.333333	FALSE	TRUE	FALSE	WBGene00000430	ceh-5	WBGene00044701	AH9.6
C25A1.2	AH9.6	0.333333	FALSE	TRUE	FALSE	WBGene00001442	fkh-10	WBGene00044701	AH9.6
C25B8.6	AH9.6	0.333333	TRUE	FALSE	NA	WBGene00003710	nhr-120	WBGene00044701	AH9.6
C33G8.6	AH9.6	0.333333	TRUE	FALSE	FALSE	WBGene00003632	nhr-42	WBGene00044701	AH9.6
C36F7.1	AH9.6	0.333333	TRUE	FALSE	NA	WBGene00007984	irx-1	WBGene00044701	AH9.6
C47C12.3	AH9.6	0.333333	FALSE	TRUE	FALSE	WBGene00004335	ref-2	WBGene00044701	AH9.6
F33D11.4	AH9.6	0.333333	TRUE	NA	NA	WBGene00000436	ceh-12	WBGene00044701	AH9.6
F43G9.11	AH9.6	0.333333	FALSE	TRUE	FALSE	WBGene00000468	ces-1	WBGene00044701	AH9.6
F55D12.4	AH9.6	0.333333	TRUE	FALSE	NA	WBGene00006790	unc-55	WBGene00044701	AH9.6
M6.3	AH9.6	0.333333	TRUE	FALSE	NA	WBGene00004011	pha-2	WBGene00044701	AH9.6
R53.3	AH9.6	0.333333	TRUE	FALSE	FALSE	WBGene00001207	egl-43	WBGene00044701	AH9.6
T01C1.2	AH9.6	0.333333	TRUE	NA	FALSE	WBGene00011315	mbr-1	WBGene00044701	AH9.6
W10D9.4	AH9.6	0.333333	NA	TRUE	NA	WBGene00021132	nfyb-1	WBGene00044701	AH9.6
Y16B4A.1	AH9.6	0.333333	TRUE	FALSE	FALSE	WBGene00006743	unc-3	WBGene00044701	AH9.6
Y40B1A.4	AH9.6	0.333333	TRUE	NA	FALSE	WBGene00012735	sptf-3	WBGene00044701	AH9.6
Y47D3B.9	AH9.6	0.333333	NA	TRUE	FALSE	WBGene00012943	bed-2	WBGene00044701	AH9.6
Y48C3A.17	AH9.6	0.333333	TRUE	NA	FALSE	WBGene00001162	efl-2	WBGene00044701	AH9.6
Y94H6A.11	AH9.6	0.333333	FALSE	TRUE	NA	WBGene00044651	egrh-3	WBGene00044701	AH9.6
C24G6.4	B0001.1	0.333333	NA	TRUE	FALSE	WBGene00003637	nhr-47	WBGene00003010	lin-24
C48E7.11	B0001.1	0.333333	NA	TRUE	NA	WBGene00016754	cebp-2	WBGene00003010	lin-24
C50B6.14	B0001.1	0.333333	NA	TRUE	NA	WBGene00003719	nhr-129	WBGene00003010	lin-24
D1005.3	B0001.1	0.333333	FALSE	TRUE	FALSE	WBGene00016997	cebp-1	WBGene00003010	lin-24
F29G9.4	B0001.1	0.666667	TRUE	TRUE	NA	WBGene00001345	fos-1	WBGene00003010	lin-24
F49H12.1	B0001.1	0.333333	FALSE	TRUE	FALSE	WBGene00003087	lsy-2	WBGene00003010	lin-24
F55D12.4	B0001.1	0.333333	FALSE	TRUE	NA	WBGene00006790	unc-55	WBGene00003010	lin-24
M04B2.1	B0001.1	0.333333	NA	TRUE	NA	WBGene00003218	mep-1	WBGene00003010	lin-24
R08B4.2	B0001.1	0.333333	FALSE	TRUE	FALSE	WBGene00044330	alr-1	WBGene00003010	lin-24
T08D10.1	B0001.1	0.333333	NA	TRUE	FALSE	WBGene00011614	nfya-1	WBGene00003010	lin-24
T24H10.7	B0001.1	0.333333	TRUE	FALSE	NA	WBGene00012005	2001-06-01	WBGene00003010	lin-24
T26A8.4	B0001.1	0.333333	NA	TRUE	FALSE	WBGene00020827	T26A8.4	WBGene00003010	lin-24
Y40B1A.4	B0001.1	0.333333	TRUE	NA	FALSE	WBGene00012735	sptf-3	WBGene00003010	lin-24
ZC328.2	B0001.1	0.333333	TRUE	NA	FALSE	WBGene00022592	klu-2	WBGene00003010	lin-24
ZK1193.5	B0001.1	0.333333	NA	TRUE	NA	WBGene00022861	dve-1	WBGene00003010	lin-24
B0412.1	B0001.6	0.333333	NA	NA	TRUE	WBGene00000895	dac-1	WBGene00007091	eri-12
C07A12.1	B0001.6	0.333333	FALSE	TRUE	NA	WBGene00001821	ham-2	WBGene00007091	eri-12
C17A2.8	B0001.6	0.333333	NA	NA	TRUE	WBGene00003662	nhr-72	WBGene00007091	eri-12
C18D1.1	B0001.6	0.333333	FALSE	FALSE	TRUE	WBGene00000995	die-1	WBGene00007091	eri-12
C39E6.4	B0001.6	0.333333	FALSE	FALSE	TRUE	WBGene00003377	mls-2	WBGene00007091	eri-12
F10C1.5	B0001.6	0.333333	FALSE	NA	TRUE	WBGene00017326	dmd-5	WBGene00007091	eri-12
F16H11.4	B0001.6	0.333333	FALSE	NA	TRUE	WBGene00000428	ceh-1	WBGene00007091	eri-12
R07B1.1	B0001.6	0.333333	FALSE	FALSE	TRUE	WBGene00006881	vab-15	WBGene00007091	eri-12
T07C4.2	B0001.6	0.333333	NA	FALSE	TRUE	WBGene00006545	tbx-8	WBGene00007091	eri-12
T07C4.6	B0001.6	0.333333	NA	FALSE	TRUE	WBGene00006546	tbx-9	WBGene00007091	eri-12
T26C11.7	B0001.6	0.333333	NA	TRUE	FALSE	WBGene00000460	ceh-39	WBGene00007091	eri-12
Y43F8C.10	B0001.6	0.333333	FALSE	NA	TRUE	WBGene00012832	dmd-3	WBGene00007091	eri-12
C46F11.3	B0001.7	0.333333	NA	TRUE	NA	WBGene00008118	madf-8	WBGene00007092	B0001.7
C54G6.1	B0001.7	0.333333	NA	TRUE	NA	WBGene00016930	madf-6	WBGene00007092	B0001.7
D2030.7	B0001.7	0.333333	NA	TRUE	NA	WBGene00008417	D2030.7	WBGene00007092	B0001.7
F32H2.1	B0001.7	0.333333	NA	TRUE	NA	WBGene00001568	snpc-4	WBGene00007092	B0001.7
F33H1.4	B0001.7	0.333333	NA	TRUE	FALSE	WBGene00009365	F33H1.4	WBGene00007092	B0001.7
F52F12.4	B0001.7	0.333333	FALSE	TRUE	FALSE	WBGene00009937	lsl-1	WBGene00007092	B0001.7
JC8.6	B0001.7	0.333333	FALSE	TRUE	FALSE	WBGene00003037	lin-54	WBGene00007092	B0001.7
Y102A5C.18	B0001.7	0.333333	NA	TRUE	NA	WBGene00001161	efl-1	WBGene00007092	B0001.7
Y66A7A.5	B0001.7	0.333333	NA	TRUE	NA	WBGene00013425	ceh-91	WBGene00007092	B0001.7
C18D1.1	B0019.1	0.333333	FALSE	FALSE	TRUE	WBGene00000995	die-1	WBGene00000138	amx-2
C27C12.6	B0019.1	0.333333	FALSE	FALSE	TRUE	WBGene00007776	dmd-4	WBGene00000138	amx-2
C34D1.1	B0019.1	0.333333	FALSE	NA	TRUE	WBGene00007929	dmd-10	WBGene00000138	amx-2
C39E6.4	B0019.1	0.333333	FALSE	FALSE	TRUE	WBGene00003377	mls-2	WBGene00000138	amx-2
C47G2.2	B0019.1	0.333333	FALSE	FALSE	TRUE	WBGene00006853	unc-130	WBGene00000138	amx-2
F10C1.5	B0019.1	0.333333	FALSE	NA	TRUE	WBGene00017326	dmd-5	WBGene00000138	amx-2
F14F3.1	B0019.1	0.333333	FALSE	NA	TRUE	WBGene00006870	vab-3	WBGene00000138	amx-2
F54A5.1	B0019.1	0.333333	NA	FALSE	TRUE	WBGene00018786	hmbx-1	WBGene00000138	amx-2
F54F2.5	B0019.1	0.333333	NA	FALSE	TRUE	WBGene00018833	ztf-1	WBGene00000138	amx-2
T05C12.6	B0019.1	0.333333	NA	NA	TRUE	WBGene00003241	mig-5	WBGene00000138	amx-2
Y43F8C.10	B0019.1	0.666667	TRUE	NA	TRUE	WBGene00012832	dmd-3	WBGene00000138	amx-2
Y53C12B.5	B0019.1	0.333333	TRUE	NA	FALSE	WBGene00003100	mab-3	WBGene00000138	amx-2
ZC204.12	B0019.1	0.333333	NA	NA	TRUE	WBGene00022562	ZC204.12	WBGene00000138	amx-2
B0412.1	B0019.2	0.333333	NA	NA	TRUE	WBGene00000895	dac-1	WBGene00007094	B0019.2
C02B4.2	B0019.2	0.333333	NA	NA	TRUE	WBGene00003616	nhr-17	WBGene00007094	B0019.2
C06G3.1	B0019.2	0.333333	NA	NA	TRUE	WBGene00003695	nhr-105	WBGene00007094	B0019.2
C07H6.7	B0019.2	0.333333	NA	FALSE	TRUE	WBGene00003024	lin-39	WBGene00007094	B0019.2
C08C3.1	B0019.2	0.333333	NA	FALSE	TRUE	WBGene00001174	egl-5	WBGene00007094	B0019.2
C17A2.8	B0019.2	0.333333	NA	NA	TRUE	WBGene00003662	nhr-72	WBGene00007094	B0019.2
C18D1.1	B0019.2	0.333333	FALSE	FALSE	TRUE	WBGene00000995	die-1	WBGene00007094	B0019.2
C27C12.6	B0019.2	0.333333	FALSE	TRUE	FALSE	WBGene00007776	dmd-4	WBGene00007094	B0019.2
C33D12.1	B0019.2	0.333333	FALSE	TRUE	FALSE	WBGene00000452	ceh-31	WBGene00007094	B0019.2
C44B9.4	B0019.2	0.333333	FALSE	FALSE	TRUE	WBGene00008081	athp-1	WBGene00007094	B0019.2
F01D4.6	B0019.2	0.333333	NA	FALSE	TRUE	WBGene00003167	mec-3	WBGene00007094	B0019.2
F10C1.5	B0019.2	0.333333	FALSE	NA	TRUE	WBGene00017326	dmd-5	WBGene00007094	B0019.2
F13G11.1	B0019.2	0.333333	FALSE	FALSE	TRUE	WBGene00007058	dmd-6	WBGene00007094	B0019.2
F16H11.4	B0019.2	0.333333	FALSE	NA	TRUE	WBGene00000428	ceh-1	WBGene00007094	B0019.2
F40F8.7	B0019.2	0.333333	NA	FALSE	TRUE	WBGene00004096	pqm-1	WBGene00007094	B0019.2
F40F9.7	B0019.2	0.333333	NA	FALSE	TRUE	WBGene00009584	drap-1	WBGene00007094	B0019.2
F40H6.4	B0019.2	0.333333	NA	FALSE	TRUE	WBGene00006547	tbx-11	WBGene00007094	B0019.2
F45C12.2	B0019.2	0.333333	NA	TRUE	FALSE	WBGene00018433	ceh-82	WBGene00007094	B0019.2
H22D14.1	B0019.2	0.333333	NA	NA	TRUE	WBGene00010410	nhr-267	WBGene00007094	B0019.2
JC8.6	B0019.2	0.333333	FALSE	FALSE	TRUE	WBGene00003037	lin-54	WBGene00007094	B0019.2
K06A1.1	B0019.2	0.333333	NA	NA	TRUE	WBGene00019424	aptf-1	WBGene00007094	B0019.2
R02D3.7	B0019.2	0.333333	NA	TRUE	FALSE	WBGene00019824	R02D3.7	WBGene00007094	B0019.2
R03E9.1	B0019.2	0.333333	NA	TRUE	NA	WBGene00003163	mdl-1	WBGene00007094	B0019.2
R06C1.6	B0019.2	0.333333	NA	NA	TRUE	WBGene00011060	R06C1.6	WBGene00007094	B0019.2
R06F6.6	B0019.2	0.333333	FALSE	NA	TRUE	WBGene00011069	ceh-62	WBGene00007094	B0019.2
R07B1.1	B0019.2	0.333333	FALSE	FALSE	TRUE	WBGene00006881	vab-15	WBGene00007094	B0019.2
T05A7.4	B0019.2	0.333333	NA	TRUE	NA	WBGene00001976	hmg-11	WBGene00007094	B0019.2
T05C12.6	B0019.2	0.333333	NA	NA	TRUE	WBGene00003241	mig-5	WBGene00007094	B0019.2
T07C4.2	B0019.2	0.333333	NA	FALSE	TRUE	WBGene00006545	tbx-8	WBGene00007094	B0019.2
T07C4.6	B0019.2	0.333333	NA	FALSE	TRUE	WBGene00006546	tbx-9	WBGene00007094	B0019.2
W06H12.1	B0019.2	0.333333	FALSE	FALSE	TRUE	WBGene00012317	ztf-6	WBGene00007094	B0019.2
Y16B4A.1	B0019.2	0.333333	FALSE	FALSE	TRUE	WBGene00006743	unc-3	WBGene00007094	B0019.2
Y38E10A.18	B0019.2	0.333333	NA	NA	TRUE	WBGene00012596	nhr-234	WBGene00007094	B0019.2
Y51H1A.6	B0019.2	0.333333	NA	TRUE	NA	WBGene00013096	mcd-1	WBGene00007094	B0019.2
Y55F3BR.5	B0019.2	0.333333	NA	NA	TRUE	WBGene00021942	madf-1	WBGene00007094	B0019.2
Y73F8A.21	B0019.2	0.333333	FALSE	NA	TRUE	WBGene00003604	nhr-5	WBGene00007094	B0019.2
ZC204.12	B0019.2	0.333333	NA	NA	TRUE	WBGene00022562	ZC204.12	WBGene00007094	B0019.2
ZC395.8	B0019.2	0.333333	NA	NA	TRUE	WBGene00022598	ztf-8	WBGene00007094	B0019.2
ZK328.8	B0019.2	0.333333	NA	TRUE	NA	WBGene00006544	tbx-7	WBGene00007094	B0019.2
ZK662.4	B0019.2	0.333333	NA	TRUE	NA	WBGene00023497	lin-15B	WBGene00007094	B0019.2
C01H6.5	B0024.1	0.333333	FALSE	TRUE	FALSE	WBGene00003622	nhr-23	WBGene00000722	col-149
C04A2.3	B0024.1	0.333333	NA	TRUE	NA	WBGene00001194	egl-27	WBGene00000722	col-149
C07E3.6	B0024.1	0.333333	TRUE	FALSE	FALSE	WBGene00007417	ceh-58	WBGene00000722	col-149
C11G6.4	B0024.1	0.333333	NA	TRUE	FALSE	WBGene00003624	nhr-28	WBGene00000722	col-149
C16C2.1	B0024.1	0.333333	TRUE	FALSE	FALSE	WBGene00000430	ceh-5	WBGene00000722	col-149
C24A1.2	B0024.1	0.333333	TRUE	NA	FALSE	WBGene00016029	elf-1	WBGene00000722	col-149
C27A12.5	B0024.1	0.333333	TRUE	FALSE	FALSE	WBGene00000429	ceh-2	WBGene00000722	col-149
C32C4.5	B0024.1	0.333333	TRUE	NA	NA	WBGene00003114	mab-23	WBGene00000722	col-149
C33D12.1	B0024.1	0.333333	TRUE	FALSE	FALSE	WBGene00000452	ceh-31	WBGene00000722	col-149
C39B10.6	B0024.1	0.333333	NA	TRUE	NA	WBGene00001252	elt-4	WBGene00000722	col-149
C40H5.5	B0024.1	0.333333	TRUE	FALSE	FALSE	WBGene00006654	ttx-3	WBGene00000722	col-149
C47G2.2	B0024.1	0.333333	TRUE	FALSE	FALSE	WBGene00006853	unc-130	WBGene00000722	col-149
C50B6.8	B0024.1	0.333333	TRUE	NA	NA	WBGene00008221	nhr-168	WBGene00000722	col-149
D1046.2	B0024.1	0.333333	NA	TRUE	NA	WBGene00008363	D1046.2	WBGene00000722	col-149
F13H6.1	B0024.1	0.333333	TRUE	FALSE	NA	WBGene00017430	bcl-11	WBGene00000722	col-149
F16H11.4	B0024.1	0.333333	TRUE	NA	FALSE	WBGene00000428	ceh-1	WBGene00000722	col-149
F20D12.6	B0024.1	0.333333	TRUE	FALSE	FALSE	WBGene00000442	ceh-19	WBGene00000722	col-149
F25D7.3	B0024.1	0.333333	NA	TRUE	FALSE	WBGene00003847	blmp-1	WBGene00000722	col-149
F26C11.2	B0024.1	0.333333	TRUE	NA	FALSE	WBGene00006744	unc-4	WBGene00000722	col-149
F29G9.4	B0024.1	0.333333	FALSE	TRUE	NA	WBGene00001345	fos-1	WBGene00000722	col-149
F40F8.7	B0024.1	0.333333	NA	TRUE	FALSE	WBGene00004096	pqm-1	WBGene00000722	col-149
F46G10.6	B0024.1	0.333333	FALSE	TRUE	FALSE	WBGene00003511	mxl-3	WBGene00000722	col-149
F54H5.4	B0024.1	0.333333	TRUE	NA	FALSE	WBGene00003480	klf-3	WBGene00000722	col-149
F58A4.7	B0024.1	0.333333	NA	TRUE	FALSE	WBGene00001955	hlh-11	WBGene00000722	col-149
K02B9.4	B0024.1	0.333333	NA	TRUE	FALSE	WBGene00001251	elt-3	WBGene00000722	col-149
K03E6.1	B0024.1	0.333333	TRUE	FALSE	NA	WBGene00002988	lim-6	WBGene00000722	col-149
M03D4.4	B0024.1	0.333333	TRUE	FALSE	NA	WBGene00019751	M03D4.4	WBGene00000722	col-149
R13F6.9	B0024.1	0.333333	NA	TRUE	NA	WBGene00004857	sma-3	WBGene00000722	col-149
T05A10.1	B0024.1	0.333333	NA	TRUE	NA	WBGene00004862	sma-9	WBGene00000722	col-149
T09D3.4	B0024.1	0.333333	TRUE	NA	FALSE	WBGene00020385	nhr-216	WBGene00000722	col-149
T13C5.4	B0024.1	0.333333	TRUE	NA	NA	WBGene00020485	ceh-54	WBGene00000722	col-149
T25C12.1	B0024.1	0.333333	NA	TRUE	NA	WBGene00003003	lin-14	WBGene00000722	col-149
W05B5.3	B0024.1	0.333333	TRUE	FALSE	FALSE	WBGene00003675	nhr-85	WBGene00000722	col-149
Y40B1A.4	B0024.1	0.333333	TRUE	NA	FALSE	WBGene00012735	sptf-3	WBGene00000722	col-149
Y53C12C.1	B0024.1	0.333333	TRUE	FALSE	FALSE	WBGene00013147	eyg-1	WBGene00000722	col-149
ZK265.4	B0024.1	0.333333	TRUE	FALSE	FALSE	WBGene00000433	ceh-8	WBGene00000722	col-149
ZK287.6	B0024.1	0.333333	TRUE	NA	FALSE	WBGene00013966	ztf-9	WBGene00000722	col-149
JC8.6	B0024.11	0.333333	TRUE	FALSE	FALSE	WBGene00003037	lin-54	WBGene00007101	B0024.11
Y18D10A.1	B0024.11	0.333333	NA	TRUE	NA	WBGene00012474	attf-6	WBGene00007101	B0024.11
Y43F8C.10	B0024.11	0.333333	TRUE	NA	FALSE	WBGene00012832	dmd-3	WBGene00007101	B0024.11
Y75B8A.6	B0024.11	0.333333	TRUE	FALSE	NA	WBGene00013543	Y75B8A.6	WBGene00007101	B0024.11
B0412.1	B0024.12	0.333333	NA	NA	TRUE	WBGene00000895	dac-1	WBGene00001646	gna-1
C01H6.5	B0024.12	0.333333	FALSE	FALSE	TRUE	WBGene00003622	nhr-23	WBGene00001646	gna-1
C02B4.2	B0024.12	0.333333	NA	NA	TRUE	WBGene00003616	nhr-17	WBGene00001646	gna-1
C06G3.1	B0024.12	0.333333	NA	NA	TRUE	WBGene00003695	nhr-105	WBGene00001646	gna-1
C17A2.8	B0024.12	0.333333	NA	NA	TRUE	WBGene00003662	nhr-72	WBGene00001646	gna-1
C17C3.10	B0024.12	0.333333	NA	NA	TRUE	WBGene00001966	hlh-27	WBGene00001646	gna-1
C32D5.1	B0024.12	0.333333	NA	NA	TRUE	WBGene00016310	txt-18	WBGene00001646	gna-1
C34D1.1	B0024.12	0.666667	TRUE	NA	TRUE	WBGene00007929	dmd-10	WBGene00001646	gna-1
C39E6.4	B0024.12	0.333333	FALSE	FALSE	TRUE	WBGene00003377	mls-2	WBGene00001646	gna-1
C44B9.4	B0024.12	0.333333	FALSE	FALSE	TRUE	WBGene00008081	athp-1	WBGene00001646	gna-1
F10C1.5	B0024.12	0.333333	FALSE	NA	TRUE	WBGene00017326	dmd-5	WBGene00001646	gna-1
F16H11.4	B0024.12	0.333333	FALSE	NA	TRUE	WBGene00000428	ceh-1	WBGene00001646	gna-1
H22D14.1	B0024.12	0.333333	NA	NA	TRUE	WBGene00010410	nhr-267	WBGene00001646	gna-1
JC8.6	B0024.12	0.666667	TRUE	FALSE	TRUE	WBGene00003037	lin-54	WBGene00001646	gna-1
R06C1.6	B0024.12	0.333333	NA	NA	TRUE	WBGene00011060	R06C1.6	WBGene00001646	gna-1
T05C12.6	B0024.12	0.333333	NA	NA	TRUE	WBGene00003241	mig-5	WBGene00001646	gna-1
Y43F8C.10	B0024.12	0.666667	TRUE	NA	TRUE	WBGene00012832	dmd-3	WBGene00001646	gna-1
Y44A6D.3	B0024.12	0.333333	TRUE	NA	NA	WBGene00012854	Y44A6D.3	WBGene00001646	gna-1
Y73F8A.21	B0024.12	0.333333	FALSE	NA	TRUE	WBGene00003604	nhr-5	WBGene00001646	gna-1
ZC395.8	B0024.12	0.333333	NA	NA	TRUE	WBGene00022598	ztf-8	WBGene00001646	gna-1
C34D1.1	B0024.13	0.333333	TRUE	NA	FALSE	WBGene00007929	dmd-10	WBGene00007102	B0024.13
JC8.6	B0024.13	0.333333	TRUE	FALSE	FALSE	WBGene00003037	lin-54	WBGene00007102	B0024.13
Y43F8C.10	B0024.13	0.333333	TRUE	NA	FALSE	WBGene00012832	dmd-3	WBGene00007102	B0024.13
Y44A6D.3	B0024.13	0.333333	TRUE	NA	NA	WBGene00012854	Y44A6D.3	WBGene00007102	B0024.13
C13C4.2	B0024.14	0.333333	TRUE	NA	NA	WBGene00007547	nhr-154	WBGene00007103	crm-1
C25B8.6	B0024.14	0.333333	TRUE	FALSE	NA	WBGene00003710	nhr-120	WBGene00007103	crm-1
C34H3.2	B0024.14	0.333333	FALSE	TRUE	NA	WBGene00003846	odd-2	WBGene00007103	crm-1
F21H11.3	B0024.14	0.333333	FALSE	TRUE	NA	WBGene00006543	tbx-2	WBGene00007103	crm-1
F22A3.5	B0024.14	0.333333	FALSE	TRUE	NA	WBGene00017690	ceh-60	WBGene00007103	crm-1
F38A6.1	B0024.14	0.333333	NA	TRUE	FALSE	WBGene00004013	pha-4	WBGene00007103	crm-1
H20J04.3	B0024.14	0.333333	NA	TRUE	NA	WBGene00019218	madf-3	WBGene00007103	crm-1
T15D6.6	B0024.14	0.333333	NA	TRUE	NA	WBGene00003667	nhr-77	WBGene00007103	crm-1
Y44A6D.3	B0024.14	0.333333	TRUE	NA	NA	WBGene00012854	Y44A6D.3	WBGene00007103	crm-1
F40H3.4	B0024.15	0.333333	NA	TRUE	FALSE	WBGene00001440	fkh-8	WBGene00007104	B0024.15
M03D4.4	B0024.15	0.333333	TRUE	FALSE	NA	WBGene00019751	M03D4.4	WBGene00007104	B0024.15
Y113G7A.6	B0024.15	0.333333	TRUE	NA	FALSE	WBGene00006652	ttx-1	WBGene00007104	B0024.15
Y44E3B.1	B0024.15	0.333333	NA	TRUE	FALSE	WBGene00021552	zip-4	WBGene00007104	B0024.15
Y46E12A.4	B0024.15	0.333333	TRUE	NA	NA	WBGene00044798	tbx-43	WBGene00007104	B0024.15
Y75B8A.1	B0024.15	0.333333	TRUE	FALSE	FALSE	WBGene00004024	php-3	WBGene00007104	B0024.15
ZK993.1	B0024.15	0.333333	TRUE	FALSE	FALSE	WBGene00022837	ceh-45	WBGene00007104	B0024.15
C08F8.8	B0024.2	0.333333	TRUE	NA	FALSE	WBGene00003657	nhr-67	WBGene00000723	col-150
C27C12.6	B0024.2	0.333333	FALSE	TRUE	FALSE	WBGene00007776	dmd-4	WBGene00000723	col-150
C28C12.8	B0024.2	0.333333	TRUE	FALSE	NA	WBGene00001956	hlh-12	WBGene00000723	col-150
F44A6.2	B0024.2	0.333333	TRUE	NA	FALSE	WBGene00004786	sex-1	WBGene00000723	col-150
F58E6.10	B0024.2	0.333333	TRUE	FALSE	FALSE	WBGene00006778	unc-42	WBGene00000723	col-150
M163.2	B0024.2	0.333333	TRUE	NA	NA	WBGene00010936	ztf-14	WBGene00000723	col-150
R53.3	B0024.2	0.333333	FALSE	FALSE	TRUE	WBGene00001207	egl-43	WBGene00000723	col-150
T14F9.4	B0024.2	0.333333	NA	FALSE	TRUE	WBGene00003968	peb-1	WBGene00000723	col-150
W05E10.3	B0024.2	0.333333	TRUE	FALSE	FALSE	WBGene00000453	ceh-32	WBGene00000723	col-150
Y66A7A.8	B0024.2	0.333333	NA	NA	TRUE	WBGene00006552	tbx-33	WBGene00000723	col-150
C34H3.2	B0024.3	0.333333	TRUE	FALSE	NA	WBGene00003846	odd-2	WBGene00007096	B0024.3
F13H6.1	B0024.3	0.333333	TRUE	FALSE	NA	WBGene00017430	bcl-11	WBGene00007096	B0024.3
R53.3	B0024.3	0.333333	TRUE	FALSE	FALSE	WBGene00001207	egl-43	WBGene00007096	B0024.3
W09C2.1	B0024.3	0.333333	NA	TRUE	FALSE	WBGene00001249	elt-1	WBGene00007096	B0024.3
B0286.5	B0024.4	0.333333	TRUE	FALSE	FALSE	WBGene00001438	fkh-6	WBGene00007097	B0024.4
C07G2.2	B0024.4	0.333333	TRUE	FALSE	FALSE	WBGene00000223	atf-7	WBGene00007097	B0024.4
C17H12.9	B0024.4	0.333333	TRUE	FALSE	FALSE	WBGene00015934	ceh-48	WBGene00007097	B0024.4
F52C12.5	B0024.4	0.333333	TRUE	NA	FALSE	WBGene00001253	elt-6	WBGene00007097	B0024.4
R08B4.2	B0024.4	0.333333	TRUE	FALSE	FALSE	WBGene00044330	alr-1	WBGene00007097	B0024.4
T27F2.4	B0024.4	0.333333	TRUE	NA	FALSE	WBGene00012101	zip-10	WBGene00007097	B0024.4
W07G1.3	B0024.4	0.333333	TRUE	NA	NA	WBGene00012330	zip-3	WBGene00007097	B0024.4
Y41C4A.4	B0024.4	0.333333	TRUE	NA	NA	WBGene00000793	crh-1	WBGene00007097	B0024.4
C24A1.2	B0024.8	0.333333	TRUE	NA	FALSE	WBGene00016029	elf-1	WBGene00000491	che-12
C42D8.4	B0024.8	0.333333	TRUE	FALSE	FALSE	WBGene00016600	ets-5	WBGene00000491	che-12
C47C12.3	B0024.8	0.333333	FALSE	TRUE	FALSE	WBGene00004335	ref-2	WBGene00000491	che-12
C55C2.1	B0024.8	0.333333	TRUE	FALSE	FALSE	WBGene00016948	scrt-1	WBGene00000491	che-12
F40H3.4	B0024.8	0.333333	NA	TRUE	FALSE	WBGene00001440	fkh-8	WBGene00000491	che-12
T07C4.2	B0024.8	0.333333	NA	FALSE	TRUE	WBGene00006545	tbx-8	WBGene00000491	che-12
T07C4.6	B0024.8	0.333333	NA	FALSE	TRUE	WBGene00006546	tbx-9	WBGene00000491	che-12
T08H4.3	B0024.8	0.333333	TRUE	NA	FALSE	WBGene00020368	ast-1	WBGene00000491	che-12
C55B7.12	B0024.9	0.333333	TRUE	FALSE	FALSE	WBGene00000483	che-1	WBGene00007099	trx-2
F23F12.9	B0024.9	0.333333	TRUE	FALSE	FALSE	WBGene00017755	zip-8	WBGene00007099	trx-2
K08F8.2	B0024.9	0.333333	TRUE	NA	NA	WBGene00000220	atf-2	WBGene00007099	trx-2
T27F2.4	B0024.9	0.333333	TRUE	NA	FALSE	WBGene00012101	zip-10	WBGene00007099	trx-2
C02F12.10	B0025.5	0.333333	NA	TRUE	FALSE	WBGene00045215	ceh-63	WBGene00194700	B0025.5
F46G10.6	B0025.5	0.333333	TRUE	FALSE	FALSE	WBGene00003511	mxl-3	WBGene00194700	B0025.5
Y94H6A.11	B0025.5	0.333333	TRUE	FALSE	NA	WBGene00044651	egrh-3	WBGene00194700	B0025.5
C08F8.8	B0034.1	0.333333	TRUE	NA	FALSE	WBGene00003657	nhr-67	WBGene00015002	B0034.1
F11C1.6	B0034.1	0.333333	NA	TRUE	FALSE	WBGene00003623	nhr-25	WBGene00015002	B0034.1
F25D7.3	B0034.1	0.333333	NA	TRUE	FALSE	WBGene00003847	blmp-1	WBGene00015002	B0034.1
F40E10.2	B0034.1	0.333333	TRUE	NA	FALSE	WBGene00004950	sox-3	WBGene00015002	B0034.1
F44A6.2	B0034.1	0.333333	TRUE	NA	FALSE	WBGene00004786	sex-1	WBGene00015002	B0034.1
K02B9.4	B0034.1	0.333333	NA	TRUE	FALSE	WBGene00001251	elt-3	WBGene00015002	B0034.1
R02C2.4	B0034.1	0.333333	TRUE	NA	NA	WBGene00019816	nhr-204	WBGene00015002	B0034.1
T27B1.2	B0034.1	0.333333	TRUE	FALSE	FALSE	WBGene00003933	pat-9	WBGene00015002	B0034.1
W02C12.3	B0034.1	0.333333	FALSE	TRUE	FALSE	WBGene00020930	hlh-30	WBGene00015002	B0034.1
ZK1193.5	B0034.1	0.333333	NA	TRUE	NA	WBGene00022861	dve-1	WBGene00015002	B0034.1
C07A12.1	B0034.3	0.333333	TRUE	FALSE	NA	WBGene00001821	ham-2	WBGene00000403	casy-1
C33G8.6	B0034.3	0.333333	TRUE	FALSE	FALSE	WBGene00003632	nhr-42	WBGene00000403	casy-1
C40H5.5	B0034.3	0.333333	FALSE	TRUE	FALSE	WBGene00006654	ttx-3	WBGene00000403	casy-1
F13H6.1	B0034.3	0.333333	TRUE	FALSE	NA	WBGene00017430	bcl-11	WBGene00000403	casy-1
F21H11.3	B0034.3	0.333333	TRUE	FALSE	NA	WBGene00006543	tbx-2	WBGene00000403	casy-1
F45E6.2	B0034.3	0.333333	TRUE	NA	NA	WBGene00000222	atf-6	WBGene00000403	casy-1
K03C7.2	B0034.3	0.333333	TRUE	NA	FALSE	WBGene00001441	fkh-9	WBGene00000403	casy-1
K10C3.6	B0034.3	0.333333	TRUE	NA	FALSE	WBGene00003639	nhr-49	WBGene00000403	casy-1
T05A7.4	B0034.3	0.333333	NA	TRUE	NA	WBGene00001976	hmg-11	WBGene00000403	casy-1
T25C12.1	B0034.3	0.333333	NA	TRUE	NA	WBGene00003003	lin-14	WBGene00000403	casy-1
W06H12.1	B0034.3	0.333333	TRUE	FALSE	FALSE	WBGene00012317	ztf-6	WBGene00000403	casy-1
Y46E12A.4	B0034.3	0.333333	TRUE	NA	NA	WBGene00044798	tbx-43	WBGene00000403	casy-1
Y48C3A.17	B0034.3	0.333333	TRUE	NA	FALSE	WBGene00001162	efl-2	WBGene00000403	casy-1
Y67D8A.3	B0034.3	0.333333	NA	TRUE	FALSE	WBGene00022060	dmd-9	WBGene00000403	casy-1
ZK265.4	B0034.3	0.666667	TRUE	TRUE	FALSE	WBGene00000433	ceh-8	WBGene00000403	casy-1
B0412.1	B0034.4	0.333333	NA	NA	TRUE	WBGene00000895	dac-1	WBGene00015004	B0034.4
C17A2.8	B0034.4	0.333333	NA	NA	TRUE	WBGene00003662	nhr-72	WBGene00015004	B0034.4
F10C1.5	B0034.4	0.333333	FALSE	NA	TRUE	WBGene00017326	dmd-5	WBGene00015004	B0034.4
F11C1.6	B0034.4	0.333333	NA	TRUE	FALSE	WBGene00003623	nhr-25	WBGene00015004	B0034.4
T27A1.6	B0034.4	0.333333	FALSE	FALSE	TRUE	WBGene00003106	mab-9	WBGene00015004	B0034.4
Y113G7A.6	B0034.5	0.333333	TRUE	NA	FALSE	WBGene00006652	ttx-1	WBGene00015005	B0034.5
Y53C10A.12	B0034.5	0.333333	TRUE	FALSE	FALSE	WBGene00002004	hsf-1	WBGene00015005	B0034.5
C02F12.10	B0034.7	0.333333	NA	TRUE	FALSE	WBGene00045215	ceh-63	WBGene00044394	B0034.7
C24G6.4	B0034.7	0.333333	NA	TRUE	FALSE	WBGene00003637	nhr-47	WBGene00044394	B0034.7
C27C12.6	B0034.7	0.333333	FALSE	TRUE	FALSE	WBGene00007776	dmd-4	WBGene00044394	B0034.7
F40H3.4	B0034.7	0.333333	NA	TRUE	FALSE	WBGene00001440	fkh-8	WBGene00044394	B0034.7
F49E10.5	B0034.7	0.333333	NA	TRUE	NA	WBGene00006424	ctbp-1	WBGene00044394	B0034.7
C17H12.9	B0035.1	0.333333	TRUE	FALSE	FALSE	WBGene00015934	ceh-48	WBGene00007105	znf-207
C47C12.3	B0035.1	0.333333	TRUE	FALSE	FALSE	WBGene00004335	ref-2	WBGene00007105	znf-207
C48D5.1	B0035.1	0.333333	TRUE	FALSE	FALSE	WBGene00003605	nhr-6	WBGene00007105	znf-207
F22D3.1	B0035.1	0.333333	TRUE	FALSE	FALSE	WBGene00000459	ceh-38	WBGene00007105	znf-207
R08B4.2	B0035.1	0.333333	FALSE	TRUE	FALSE	WBGene00044330	alr-1	WBGene00007105	znf-207
Y44A6D.3	B0035.1	0.333333	TRUE	NA	NA	WBGene00012854	Y44A6D.3	WBGene00007105	znf-207
T07C4.2	B0035.11	0.333333	NA	FALSE	TRUE	WBGene00006545	tbx-8	WBGene00007110	leo-1
C11G6.4	B0035.13	0.333333	NA	TRUE	FALSE	WBGene00003624	nhr-28	WBGene00007112	B0035.13
C18G1.2	B0035.13	0.333333	TRUE	NA	FALSE	WBGene00015981	elt-7	WBGene00007112	B0035.13
C33D3.1	B0035.13	0.333333	FALSE	TRUE	NA	WBGene00001250	elt-2	WBGene00007112	B0035.13
C48D5.1	B0035.13	0.333333	FALSE	TRUE	FALSE	WBGene00003605	nhr-6	WBGene00007112	B0035.13
F10B5.3	B0035.13	0.333333	FALSE	TRUE	FALSE	WBGene00008640	F10B5.3	WBGene00007112	B0035.13
F13H6.1	B0035.13	0.333333	TRUE	FALSE	NA	WBGene00017430	bcl-11	WBGene00007112	B0035.13
F25D7.3	B0035.13	0.333333	NA	TRUE	FALSE	WBGene00003847	blmp-1	WBGene00007112	B0035.13
F29G9.4	B0035.13	0.333333	FALSE	TRUE	NA	WBGene00001345	fos-1	WBGene00007112	B0035.13
F40F8.7	B0035.13	0.333333	NA	TRUE	FALSE	WBGene00004096	pqm-1	WBGene00007112	B0035.13
F52F12.4	B0035.13	0.333333	TRUE	FALSE	FALSE	WBGene00009937	lsl-1	WBGene00007112	B0035.13
R13H8.1	B0035.13	0.333333	FALSE	TRUE	FALSE	WBGene00000912	daf-16	WBGene00007112	B0035.13
T09F3.1	B0035.13	0.333333	TRUE	NA	NA	WBGene00011661	ztf-27	WBGene00007112	B0035.13
T15D6.6	B0035.13	0.333333	NA	TRUE	NA	WBGene00003667	nhr-77	WBGene00007112	B0035.13
Y75B8A.1	B0035.13	0.333333	FALSE	TRUE	FALSE	WBGene00004024	php-3	WBGene00007112	B0035.13
C01B12.2	B0035.14	0.333333	NA	TRUE	FALSE	WBGene00015285	gmeb-1	WBGene00001019	dnj-1
C03B8.4	B0035.14	0.333333	NA	TRUE	NA	WBGene00003002	lin-13	WBGene00001019	dnj-1
C07A12.1	B0035.14	0.333333	FALSE	TRUE	NA	WBGene00001821	ham-2	WBGene00001019	dnj-1
C07H6.7	B0035.14	0.333333	NA	TRUE	FALSE	WBGene00003024	lin-39	WBGene00001019	dnj-1
C08C3.1	B0035.14	0.333333	NA	TRUE	FALSE	WBGene00001174	egl-5	WBGene00001019	dnj-1
C16A3.4	B0035.14	0.333333	NA	TRUE	NA	WBGene00015809	znf-622	WBGene00001019	dnj-1
C17H12.9	B0035.14	0.333333	FALSE	TRUE	FALSE	WBGene00015934	ceh-48	WBGene00001019	dnj-1
C18B12.3	B0035.14	0.333333	FALSE	TRUE	FALSE	WBGene00001096	dsc-1	WBGene00001019	dnj-1
C18D1.1	B0035.14	0.333333	FALSE	FALSE	TRUE	WBGene00000995	die-1	WBGene00001019	dnj-1
C27D6.4	B0035.14	0.333333	FALSE	TRUE	FALSE	WBGene00016162	crh-2	WBGene00001019	dnj-1
C32F10.6	B0035.14	0.333333	NA	TRUE	FALSE	WBGene00003601	nhr-2	WBGene00001019	dnj-1
C46F11.3	B0035.14	0.333333	NA	TRUE	NA	WBGene00008118	madf-8	WBGene00001019	dnj-1
C54G6.1	B0035.14	0.333333	NA	TRUE	NA	WBGene00016930	madf-6	WBGene00001019	dnj-1
D1005.3	B0035.14	0.333333	FALSE	TRUE	FALSE	WBGene00016997	cebp-1	WBGene00001019	dnj-1
D2030.7	B0035.14	0.333333	NA	TRUE	NA	WBGene00008417	D2030.7	WBGene00001019	dnj-1
F13H6.1	B0035.14	0.333333	FALSE	TRUE	NA	WBGene00017430	bcl-11	WBGene00001019	dnj-1
F17A9.6	B0035.14	0.333333	NA	NA	TRUE	WBGene00017538	ceh-49	WBGene00001019	dnj-1
F20D12.6	B0035.14	0.333333	TRUE	FALSE	FALSE	WBGene00000442	ceh-19	WBGene00001019	dnj-1
F21H11.3	B0035.14	0.333333	FALSE	TRUE	NA	WBGene00006543	tbx-2	WBGene00001019	dnj-1
F22D3.1	B0035.14	0.666667	TRUE	TRUE	FALSE	WBGene00000459	ceh-38	WBGene00001019	dnj-1
F32H2.1	B0035.14	0.333333	NA	TRUE	NA	WBGene00001568	snpc-4	WBGene00001019	dnj-1
F33H1.4	B0035.14	0.333333	NA	TRUE	FALSE	WBGene00009365	F33H1.4	WBGene00001019	dnj-1
F43G9.11	B0035.14	0.333333	FALSE	TRUE	FALSE	WBGene00000468	ces-1	WBGene00001019	dnj-1
F45C12.2	B0035.14	0.333333	NA	TRUE	FALSE	WBGene00018433	ceh-82	WBGene00001019	dnj-1
F45H11.1	B0035.14	0.333333	NA	TRUE	NA	WBGene00009743	sptf-1	WBGene00001019	dnj-1
F49H12.1	B0035.14	0.333333	FALSE	TRUE	FALSE	WBGene00003087	lsy-2	WBGene00001019	dnj-1
F52F12.4	B0035.14	0.333333	FALSE	TRUE	FALSE	WBGene00009937	lsl-1	WBGene00001019	dnj-1
F55D12.4	B0035.14	0.333333	FALSE	TRUE	NA	WBGene00006790	unc-55	WBGene00001019	dnj-1
F58E6.10	B0035.14	0.666667	FALSE	TRUE	TRUE	WBGene00006778	unc-42	WBGene00001019	dnj-1
H20J04.3	B0035.14	0.333333	NA	TRUE	NA	WBGene00019218	madf-3	WBGene00001019	dnj-1
JC8.6	B0035.14	0.333333	FALSE	FALSE	TRUE	WBGene00003037	lin-54	WBGene00001019	dnj-1
K12H4.1	B0035.14	0.333333	TRUE	FALSE	FALSE	WBGene00000448	pros-1	WBGene00001019	dnj-1
M04B2.1	B0035.14	0.333333	NA	TRUE	NA	WBGene00003218	mep-1	WBGene00001019	dnj-1
R07B1.1	B0035.14	0.333333	FALSE	FALSE	TRUE	WBGene00006881	vab-15	WBGene00001019	dnj-1
R08B4.2	B0035.14	0.333333	FALSE	TRUE	FALSE	WBGene00044330	alr-1	WBGene00001019	dnj-1
R74.3	B0035.14	0.333333	FALSE	TRUE	FALSE	WBGene00006959	xbp-1	WBGene00001019	dnj-1
T04G9.1	B0035.14	0.333333	NA	TRUE	NA	WBGene00020214	attf-5	WBGene00001019	dnj-1
T05A7.4	B0035.14	0.333333	NA	TRUE	NA	WBGene00001976	hmg-11	WBGene00001019	dnj-1
T22C8.4	B0035.14	0.333333	NA	TRUE	NA	WBGene00011925	T22C8.4	WBGene00001019	dnj-1
T23G7.1	B0035.14	0.333333	NA	TRUE	NA	WBGene00001061	dpl-1	WBGene00001019	dnj-1
T26H2.9	B0035.14	0.333333	TRUE	NA	FALSE	WBGene00003669	nhr-79	WBGene00001019	dnj-1
T27C4.4	B0035.14	0.333333	NA	TRUE	NA	WBGene00003025	lin-40	WBGene00001019	dnj-1
W05E10.3	B0035.14	0.333333	TRUE	FALSE	FALSE	WBGene00000453	ceh-32	WBGene00001019	dnj-1
Y102A5C.18	B0035.14	0.333333	NA	TRUE	NA	WBGene00001161	efl-1	WBGene00001019	dnj-1
Y48B6A.14	B0035.14	0.333333	NA	TRUE	NA	WBGene00001971	hmg-1.1	WBGene00001019	dnj-1
Y48E1B.7	B0035.14	0.333333	NA	TRUE	NA	WBGene00013006	lin-38	WBGene00001019	dnj-1
Y51H1A.6	B0035.14	0.333333	NA	TRUE	NA	WBGene00013096	mcd-1	WBGene00001019	dnj-1
ZC376.7	B0035.14	0.333333	NA	TRUE	NA	WBGene00013878	atfs-1	WBGene00001019	dnj-1
ZK662.4	B0035.14	0.333333	NA	TRUE	NA	WBGene00023497	lin-15B	WBGene00001019	dnj-1
C01B12.2	B0035.15	0.333333	NA	TRUE	FALSE	WBGene00015285	gmeb-1	WBGene00007113	B0035.15
C03B8.4	B0035.15	0.333333	NA	TRUE	NA	WBGene00003002	lin-13	WBGene00007113	B0035.15
C07A12.1	B0035.15	0.333333	FALSE	TRUE	NA	WBGene00001821	ham-2	WBGene00007113	B0035.15
C07H6.7	B0035.15	0.333333	NA	TRUE	FALSE	WBGene00003024	lin-39	WBGene00007113	B0035.15
C08C3.1	B0035.15	0.333333	NA	TRUE	FALSE	WBGene00001174	egl-5	WBGene00007113	B0035.15
C16A3.4	B0035.15	0.333333	NA	TRUE	NA	WBGene00015809	znf-622	WBGene00007113	B0035.15
C17H12.9	B0035.15	0.333333	FALSE	TRUE	FALSE	WBGene00015934	ceh-48	WBGene00007113	B0035.15
C18B12.3	B0035.15	0.333333	FALSE	TRUE	FALSE	WBGene00001096	dsc-1	WBGene00007113	B0035.15
C27D6.4	B0035.15	0.333333	FALSE	TRUE	FALSE	WBGene00016162	crh-2	WBGene00007113	B0035.15
C32F10.6	B0035.15	0.333333	NA	TRUE	FALSE	WBGene00003601	nhr-2	WBGene00007113	B0035.15
C46F11.3	B0035.15	0.333333	NA	TRUE	NA	WBGene00008118	madf-8	WBGene00007113	B0035.15
C54G6.1	B0035.15	0.333333	NA	TRUE	NA	WBGene00016930	madf-6	WBGene00007113	B0035.15
D1005.3	B0035.15	0.333333	FALSE	TRUE	FALSE	WBGene00016997	cebp-1	WBGene00007113	B0035.15
D2030.7	B0035.15	0.333333	NA	TRUE	NA	WBGene00008417	D2030.7	WBGene00007113	B0035.15
F13H6.1	B0035.15	0.333333	FALSE	TRUE	NA	WBGene00017430	bcl-11	WBGene00007113	B0035.15
F20D12.6	B0035.15	0.333333	TRUE	FALSE	FALSE	WBGene00000442	ceh-19	WBGene00007113	B0035.15
F21H11.3	B0035.15	0.333333	FALSE	TRUE	NA	WBGene00006543	tbx-2	WBGene00007113	B0035.15
F22D3.1	B0035.15	0.666667	TRUE	TRUE	FALSE	WBGene00000459	ceh-38	WBGene00007113	B0035.15
F32H2.1	B0035.15	0.333333	NA	TRUE	NA	WBGene00001568	snpc-4	WBGene00007113	B0035.15
F33H1.4	B0035.15	0.333333	NA	TRUE	FALSE	WBGene00009365	F33H1.4	WBGene00007113	B0035.15
F43G9.11	B0035.15	0.333333	FALSE	TRUE	FALSE	WBGene00000468	ces-1	WBGene00007113	B0035.15
F45C12.2	B0035.15	0.333333	NA	TRUE	FALSE	WBGene00018433	ceh-82	WBGene00007113	B0035.15
F45H11.1	B0035.15	0.333333	NA	TRUE	NA	WBGene00009743	sptf-1	WBGene00007113	B0035.15
F49H12.1	B0035.15	0.333333	FALSE	TRUE	FALSE	WBGene00003087	lsy-2	WBGene00007113	B0035.15
F52F12.4	B0035.15	0.333333	FALSE	TRUE	FALSE	WBGene00009937	lsl-1	WBGene00007113	B0035.15
F55D12.4	B0035.15	0.333333	FALSE	TRUE	NA	WBGene00006790	unc-55	WBGene00007113	B0035.15
F58E6.10	B0035.15	0.333333	FALSE	TRUE	FALSE	WBGene00006778	unc-42	WBGene00007113	B0035.15
H20J04.3	B0035.15	0.333333	NA	TRUE	NA	WBGene00019218	madf-3	WBGene00007113	B0035.15
K12H4.1	B0035.15	0.333333	TRUE	FALSE	FALSE	WBGene00000448	pros-1	WBGene00007113	B0035.15
M04B2.1	B0035.15	0.333333	NA	TRUE	NA	WBGene00003218	mep-1	WBGene00007113	B0035.15
R08B4.2	B0035.15	0.333333	FALSE	TRUE	FALSE	WBGene00044330	alr-1	WBGene00007113	B0035.15
R74.3	B0035.15	0.333333	FALSE	TRUE	FALSE	WBGene00006959	xbp-1	WBGene00007113	B0035.15
T04G9.1	B0035.15	0.333333	NA	TRUE	NA	WBGene00020214	attf-5	WBGene00007113	B0035.15
T05A7.4	B0035.15	0.333333	NA	TRUE	NA	WBGene00001976	hmg-11	WBGene00007113	B0035.15
T22C8.4	B0035.15	0.333333	NA	TRUE	NA	WBGene00011925	T22C8.4	WBGene00007113	B0035.15
T23G7.1	B0035.15	0.333333	NA	TRUE	NA	WBGene00001061	dpl-1	WBGene00007113	B0035.15
T26H2.9	B0035.15	0.333333	TRUE	NA	FALSE	WBGene00003669	nhr-79	WBGene00007113	B0035.15
T27C4.4	B0035.15	0.333333	NA	TRUE	NA	WBGene00003025	lin-40	WBGene00007113	B0035.15
W05E10.3	B0035.15	0.333333	TRUE	FALSE	FALSE	WBGene00000453	ceh-32	WBGene00007113	B0035.15
Y102A5C.18	B0035.15	0.333333	NA	TRUE	NA	WBGene00001161	efl-1	WBGene00007113	B0035.15
Y48B6A.14	B0035.15	0.333333	NA	TRUE	NA	WBGene00001971	hmg-1.1	WBGene00007113	B0035.15
Y48E1B.7	B0035.15	0.333333	NA	TRUE	NA	WBGene00013006	lin-38	WBGene00007113	B0035.15
Y51H1A.6	B0035.15	0.333333	NA	TRUE	NA	WBGene00013096	mcd-1	WBGene00007113	B0035.15
ZC376.7	B0035.15	0.333333	NA	TRUE	NA	WBGene00013878	atfs-1	WBGene00007113	B0035.15
ZK662.4	B0035.15	0.333333	NA	TRUE	NA	WBGene00023497	lin-15B	WBGene00007113	B0035.15
C17A2.8	B0035.16	0.333333	NA	NA	TRUE	WBGene00003662	nhr-72	WBGene00007114	mttu-1
T07C4.2	B0035.16	0.333333	NA	FALSE	TRUE	WBGene00006545	tbx-8	WBGene00007114	mttu-1
T07C4.6	B0035.16	0.333333	NA	FALSE	TRUE	WBGene00006546	tbx-9	WBGene00007114	mttu-1
Y11D7A.12	B0035.16	0.333333	NA	FALSE	TRUE	WBGene00012435	flh-1	WBGene00007114	mttu-1
D2030.7	B0035.18	0.333333	NA	TRUE	NA	WBGene00008417	D2030.7	WBGene00044290	B0035.18
F52F12.4	B0035.18	0.333333	FALSE	TRUE	FALSE	WBGene00009937	lsl-1	WBGene00044290	B0035.18
H20J04.3	B0035.18	0.333333	NA	TRUE	NA	WBGene00019218	madf-3	WBGene00044290	B0035.18
B0019.2	B0035.21	0.333333	NA	TRUE	NA	WBGene00007094	B0019.2	WBGene00235095	B0035.21
C46F11.3	B0035.21	0.333333	NA	TRUE	NA	WBGene00008118	madf-8	WBGene00235095	B0035.21
C54G6.1	B0035.21	0.333333	NA	TRUE	NA	WBGene00016930	madf-6	WBGene00235095	B0035.21
D2030.7	B0035.21	0.333333	NA	TRUE	NA	WBGene00008417	D2030.7	WBGene00235095	B0035.21
F18A1.2	B0035.21	0.333333	NA	TRUE	FALSE	WBGene00003012	lin-26	WBGene00235095	B0035.21
F26F4.8	B0035.21	0.333333	NA	TRUE	NA	WBGene00005011	F26F4.8	WBGene00235095	B0035.21
F28B12.2	B0035.21	0.333333	NA	TRUE	FALSE	WBGene00001208	egl-44	WBGene00235095	B0035.21
F39B2.1	B0035.21	0.333333	NA	TRUE	FALSE	WBGene00009553	hinf-1	WBGene00235095	B0035.21
H20J04.3	B0035.21	0.333333	NA	TRUE	NA	WBGene00019218	madf-3	WBGene00235095	B0035.21
JC8.6	B0035.21	0.333333	FALSE	TRUE	FALSE	WBGene00003037	lin-54	WBGene00235095	B0035.21
T26A8.4	B0035.21	0.333333	NA	TRUE	FALSE	WBGene00020827	T26A8.4	WBGene00235095	B0035.21
W05H7.4	B0035.21	0.333333	NA	TRUE	NA	WBGene00021047	zfp-3	WBGene00235095	B0035.21
Y105C5A.15	B0035.21	0.333333	NA	TRUE	NA	WBGene00013639	Y105C5A.15	WBGene00235095	B0035.21
Y105E8A.17	B0035.21	0.333333	NA	TRUE	NA	WBGene00013676	ekl-4	WBGene00235095	B0035.21
Y18D10A.1	B0035.21	0.333333	NA	TRUE	NA	WBGene00012474	attf-6	WBGene00235095	B0035.21
Y48E1B.7	B0035.21	0.333333	NA	TRUE	NA	WBGene00013006	lin-38	WBGene00235095	B0035.21
Y53C10A.12	B0035.21	0.333333	FALSE	TRUE	FALSE	WBGene00002004	hsf-1	WBGene00235095	B0035.21
Y53G8AR.9	B0035.21	0.333333	NA	TRUE	NA	WBGene00021816	Y53G8AR.9	WBGene00235095	B0035.21
Y6G8.3	B0035.21	0.333333	NA	TRUE	FALSE	WBGene00012405	ztf-25	WBGene00235095	B0035.21
Y74C9A.4	B0035.21	0.333333	NA	TRUE	NA	WBGene00022278	rcor-1	WBGene00235095	B0035.21
Y79H2A.3	B0035.21	0.333333	NA	TRUE	NA	WBGene00013580	Y79H2A.3	WBGene00235095	B0035.21
Y95B8A.8	B0035.21	0.333333	NA	TRUE	NA	WBGene00022388	zfr-1	WBGene00235095	B0035.21
ZC376.7	B0035.21	0.333333	NA	TRUE	NA	WBGene00013878	atfs-1	WBGene00235095	B0035.21
F52C12.5	B0035.3	0.333333	TRUE	NA	FALSE	WBGene00001253	elt-6	WBGene00007106	B0035.3
F58E10.2	B0035.3	0.333333	TRUE	NA	FALSE	WBGene00001310	end-1	WBGene00007106	B0035.3
F58G6.5	B0035.3	0.333333	TRUE	NA	FALSE	WBGene00003627	nhr-34	WBGene00007106	B0035.3
H10E21.3	B0035.3	0.333333	NA	TRUE	NA	WBGene00003670	nhr-80	WBGene00007106	B0035.3
Y40B10A.8	B0035.3	0.333333	TRUE	NA	FALSE	WBGene00003676	nhr-86	WBGene00007106	B0035.3
Y53C10A.12	B0035.3	0.333333	FALSE	TRUE	FALSE	WBGene00002004	hsf-1	WBGene00007106	B0035.3
F26C11.2	B0035.4	0.333333	FALSE	NA	TRUE	WBGene00006744	unc-4	WBGene00007107	pfd-4
F58E6.10	B0035.4	0.333333	FALSE	FALSE	TRUE	WBGene00006778	unc-42	WBGene00007107	pfd-4
JC8.6	B0035.4	0.333333	FALSE	TRUE	FALSE	WBGene00003037	lin-54	WBGene00007107	pfd-4
H20J04.3	B0041.1	0.333333	NA	TRUE	NA	WBGene00019218	madf-3	WBGene00015006	B0041.1
T22C8.4	B0041.1	0.333333	NA	TRUE	NA	WBGene00011925	T22C8.4	WBGene00015006	B0041.1
ZC410.1	B0041.1	0.333333	NA	TRUE	FALSE	WBGene00003610	nhr-11	WBGene00015006	B0041.1
C46F11.3	B0041.2	0.333333	NA	TRUE	NA	WBGene00008118	madf-8	WBGene00015007	ain-2
C54G6.1	B0041.2	0.333333	NA	TRUE	NA	WBGene00016930	madf-6	WBGene00015007	ain-2
D2030.7	B0041.2	0.333333	NA	TRUE	NA	WBGene00008417	D2030.7	WBGene00015007	ain-2
F33H1.4	B0041.2	0.333333	NA	TRUE	FALSE	WBGene00009365	F33H1.4	WBGene00015007	ain-2
F38A6.1	B0041.2	0.333333	NA	TRUE	FALSE	WBGene00004013	pha-4	WBGene00015007	ain-2
F52F12.4	B0041.2	0.666667	TRUE	TRUE	FALSE	WBGene00009937	lsl-1	WBGene00015007	ain-2
JC8.6	B0041.2	0.333333	FALSE	TRUE	FALSE	WBGene00003037	lin-54	WBGene00015007	ain-2
T23G7.1	B0041.2	0.333333	NA	TRUE	NA	WBGene00001061	dpl-1	WBGene00015007	ain-2
Y102A5C.18	B0041.2	0.333333	NA	TRUE	NA	WBGene00001161	efl-1	WBGene00015007	ain-2
Y40B10A.8	B0041.2	0.333333	TRUE	NA	FALSE	WBGene00003676	nhr-86	WBGene00015007	ain-2
Y48E1B.7	B0041.2	0.333333	NA	TRUE	NA	WBGene00013006	lin-38	WBGene00015007	ain-2
C18G1.2	B0041.3	0.333333	TRUE	NA	FALSE	WBGene00015981	elt-7	WBGene00015008	lmd-2
C33D3.1	B0041.3	0.333333	FALSE	TRUE	NA	WBGene00001250	elt-2	WBGene00015008	lmd-2
F52C12.5	B0041.3	0.333333	TRUE	NA	FALSE	WBGene00001253	elt-6	WBGene00015008	lmd-2
F58A4.7	B0041.3	0.333333	NA	TRUE	FALSE	WBGene00001955	hlh-11	WBGene00015008	lmd-2
H10E21.3	B0041.3	0.333333	NA	TRUE	NA	WBGene00003670	nhr-80	WBGene00015008	lmd-2
Y53G8AR.9	B0041.3	0.333333	NA	TRUE	NA	WBGene00021816	Y53G8AR.9	WBGene00015008	lmd-2
C04F1.3	B0041.4	0.333333	FALSE	TRUE	NA	WBGene00002989	lim-7	WBGene00004415	rpl-4
C30A5.7	B0041.4	0.333333	FALSE	FALSE	TRUE	WBGene00006818	unc-86	WBGene00004415	rpl-4
C33A11.4	B0041.4	0.333333	TRUE	NA	FALSE	WBGene00006462	svh-5	WBGene00004415	rpl-4
C39E6.4	B0041.4	0.333333	FALSE	FALSE	TRUE	WBGene00003377	mls-2	WBGene00004415	rpl-4
C54G6.1	B0041.4	0.333333	NA	TRUE	NA	WBGene00016930	madf-6	WBGene00004415	rpl-4
D1007.1	B0041.4	0.333333	FALSE	NA	TRUE	WBGene00000440	ceh-17	WBGene00004415	rpl-4
D2030.7	B0041.4	0.333333	NA	TRUE	NA	WBGene00008417	D2030.7	WBGene00004415	rpl-4
F14F3.1	B0041.4	0.333333	FALSE	NA	TRUE	WBGene00006870	vab-3	WBGene00004415	rpl-4
F26C11.2	B0041.4	0.333333	FALSE	NA	TRUE	WBGene00006744	unc-4	WBGene00004415	rpl-4
F29F11.5	B0041.4	0.333333	TRUE	FALSE	FALSE	WBGene00000445	ceh-22	WBGene00004415	rpl-4
F46B6.7	B0041.4	0.333333	NA	TRUE	NA	WBGene00009772	ztf-7	WBGene00004415	rpl-4
F46C8.5	B0041.4	0.333333	FALSE	FALSE	TRUE	WBGene00000438	ceh-14	WBGene00004415	rpl-4
F46F3.1	B0041.4	0.333333	TRUE	FALSE	FALSE	WBGene00000449	ceh-27	WBGene00004415	rpl-4
F55B12.1	B0041.4	0.333333	TRUE	FALSE	FALSE	WBGene00000447	ceh-24	WBGene00004415	rpl-4
F58E6.10	B0041.4	0.333333	FALSE	FALSE	TRUE	WBGene00006778	unc-42	WBGene00004415	rpl-4
R03C1.3	B0041.4	0.666667	FALSE	TRUE	TRUE	WBGene00000584	cog-1	WBGene00004415	rpl-4
R07B1.1	B0041.4	0.333333	FALSE	FALSE	TRUE	WBGene00006881	vab-15	WBGene00004415	rpl-4
R12B2.1	B0041.4	0.333333	TRUE	FALSE	FALSE	WBGene00004858	sma-4	WBGene00004415	rpl-4
T05C12.6	B0041.4	0.333333	NA	NA	TRUE	WBGene00003241	mig-5	WBGene00004415	rpl-4
T22C8.5	B0041.4	0.333333	NA	TRUE	FALSE	WBGene00011926	sptf-2	WBGene00004415	rpl-4
T22H9.4	B0041.4	0.333333	FALSE	TRUE	FALSE	WBGene00020708	dmd-8	WBGene00004415	rpl-4
W02D9.4	B0041.4	0.333333	NA	NA	TRUE	WBGene00012210	W02D9.4	WBGene00004415	rpl-4
Y108G3AL.7	B0041.4	0.333333	NA	TRUE	NA	WBGene00044689	arid-1	WBGene00004415	rpl-4
Y18D10A.1	B0041.4	0.333333	NA	TRUE	NA	WBGene00012474	attf-6	WBGene00004415	rpl-4
Y51A2D.17	B0041.4	0.333333	TRUE	NA	FALSE	WBGene00003660	nhr-70	WBGene00004415	rpl-4
Y53C10A.12	B0041.4	0.333333	FALSE	TRUE	FALSE	WBGene00002004	hsf-1	WBGene00004415	rpl-4
Y75B8A.1	B0041.4	0.333333	FALSE	FALSE	TRUE	WBGene00004024	php-3	WBGene00004415	rpl-4
Y94H6A.11	B0041.4	0.333333	FALSE	TRUE	NA	WBGene00044651	egrh-3	WBGene00004415	rpl-4
ZC123.3	B0041.4	0.333333	FALSE	TRUE	NA	WBGene00022518	zfh-2	WBGene00004415	rpl-4
ZC204.12	B0041.4	0.333333	NA	NA	TRUE	WBGene00022562	ZC204.12	WBGene00004415	rpl-4
ZC395.8	B0041.4	0.333333	NA	NA	TRUE	WBGene00022598	ztf-8	WBGene00004415	rpl-4
ZK265.4	B0041.4	0.333333	FALSE	FALSE	TRUE	WBGene00000433	ceh-8	WBGene00004415	rpl-4
B0304.1	B0041.5	0.333333	TRUE	FALSE	FALSE	WBGene00001948	hlh-1	WBGene00015009	B0041.5
C01H6.5	B0041.5	0.333333	FALSE	TRUE	FALSE	WBGene00003622	nhr-23	WBGene00015009	B0041.5
C03B8.4	B0041.5	0.333333	NA	TRUE	NA	WBGene00003002	lin-13	WBGene00015009	B0041.5
C08B11.3	B0041.5	0.333333	NA	TRUE	NA	WBGene00007433	swsn-7	WBGene00015009	B0041.5
C24G6.4	B0041.5	0.333333	NA	TRUE	FALSE	WBGene00003637	nhr-47	WBGene00015009	B0041.5
C27D6.4	B0041.5	0.666667	TRUE	TRUE	FALSE	WBGene00016162	crh-2	WBGene00015009	B0041.5
C37F5.1	B0041.5	0.333333	FALSE	TRUE	FALSE	WBGene00002990	lin-1	WBGene00015009	B0041.5
C42D8.4	B0041.5	0.333333	TRUE	FALSE	FALSE	WBGene00016600	ets-5	WBGene00015009	B0041.5
C47C12.3	B0041.5	0.333333	FALSE	TRUE	FALSE	WBGene00004335	ref-2	WBGene00015009	B0041.5
C50B6.14	B0041.5	0.333333	NA	TRUE	NA	WBGene00003719	nhr-129	WBGene00015009	B0041.5
C55C2.1	B0041.5	0.333333	TRUE	FALSE	FALSE	WBGene00016948	scrt-1	WBGene00015009	B0041.5
D1005.3	B0041.5	0.333333	FALSE	TRUE	FALSE	WBGene00016997	cebp-1	WBGene00015009	B0041.5
D1081.2	B0041.5	0.333333	FALSE	TRUE	NA	WBGene00006844	unc-120	WBGene00015009	B0041.5
F13G11.1	B0041.5	0.333333	FALSE	TRUE	FALSE	WBGene00007058	dmd-6	WBGene00015009	B0041.5
F13H6.1	B0041.5	0.333333	FALSE	TRUE	NA	WBGene00017430	bcl-11	WBGene00015009	B0041.5
F22A3.1	B0041.5	0.333333	TRUE	FALSE	NA	WBGene00017687	ets-4	WBGene00015009	B0041.5
F22A3.5	B0041.5	0.333333	FALSE	TRUE	NA	WBGene00017690	ceh-60	WBGene00015009	B0041.5
F25D7.3	B0041.5	0.333333	NA	TRUE	FALSE	WBGene00003847	blmp-1	WBGene00015009	B0041.5
F29G9.4	B0041.5	0.333333	FALSE	TRUE	NA	WBGene00001345	fos-1	WBGene00015009	B0041.5
F33A8.3	B0041.5	0.333333	TRUE	NA	NA	WBGene00000472	cey-1	WBGene00015009	B0041.5
F38A6.1	B0041.5	0.333333	NA	TRUE	FALSE	WBGene00004013	pha-4	WBGene00015009	B0041.5
F38A6.3	B0041.5	0.333333	NA	TRUE	NA	WBGene00001851	hif-1	WBGene00015009	B0041.5
F43G9.11	B0041.5	0.333333	FALSE	TRUE	FALSE	WBGene00000468	ces-1	WBGene00015009	B0041.5
F45H11.1	B0041.5	0.333333	NA	TRUE	NA	WBGene00009743	sptf-1	WBGene00015009	B0041.5
F46B6.7	B0041.5	0.333333	NA	TRUE	NA	WBGene00009772	ztf-7	WBGene00015009	B0041.5
F46G10.6	B0041.5	0.333333	TRUE	FALSE	FALSE	WBGene00003511	mxl-3	WBGene00015009	B0041.5
F49H12.1	B0041.5	0.333333	FALSE	TRUE	FALSE	WBGene00003087	lsy-2	WBGene00015009	B0041.5
F55D12.4	B0041.5	0.333333	FALSE	TRUE	NA	WBGene00006790	unc-55	WBGene00015009	B0041.5
F57B10.1	B0041.5	0.333333	NA	TRUE	NA	WBGene00002783	let-607	WBGene00015009	B0041.5
F58A4.7	B0041.5	0.333333	NA	TRUE	FALSE	WBGene00001955	hlh-11	WBGene00015009	B0041.5
F58E6.10	B0041.5	0.333333	FALSE	TRUE	FALSE	WBGene00006778	unc-42	WBGene00015009	B0041.5
JC8.6	B0041.5	0.333333	FALSE	TRUE	FALSE	WBGene00003037	lin-54	WBGene00015009	B0041.5
M04B2.1	B0041.5	0.333333	NA	TRUE	NA	WBGene00003218	mep-1	WBGene00015009	B0041.5
R03E9.1	B0041.5	0.333333	NA	TRUE	NA	WBGene00003163	mdl-1	WBGene00015009	B0041.5
T04G9.1	B0041.5	0.333333	NA	TRUE	NA	WBGene00020214	attf-5	WBGene00015009	B0041.5
T05A7.4	B0041.5	0.333333	NA	TRUE	NA	WBGene00001976	hmg-11	WBGene00015009	B0041.5
T20B12.8	B0041.5	0.333333	NA	TRUE	NA	WBGene00001974	hmg-4	WBGene00015009	B0041.5
T23G7.1	B0041.5	0.333333	NA	TRUE	NA	WBGene00001061	dpl-1	WBGene00015009	B0041.5
T23H4.2	B0041.5	0.333333	TRUE	NA	FALSE	WBGene00003659	nhr-69	WBGene00015009	B0041.5
T28F12.2	B0041.5	0.333333	FALSE	TRUE	NA	WBGene00006796	unc-62	WBGene00015009	B0041.5
W02C12.3	B0041.5	0.333333	FALSE	TRUE	FALSE	WBGene00020930	hlh-30	WBGene00015009	B0041.5
W03F9.2	B0041.5	0.333333	NA	TRUE	NA	WBGene00021000	W03F9.2	WBGene00015009	B0041.5
Y102A5C.18	B0041.5	0.333333	NA	TRUE	NA	WBGene00001161	efl-1	WBGene00015009	B0041.5
Y104H12A.1	B0041.5	0.333333	FALSE	TRUE	FALSE	WBGene00022423	nhr-41	WBGene00015009	B0041.5
Y47D3A.6	B0041.5	0.333333	NA	TRUE	FALSE	WBGene00006604	tra-1	WBGene00015009	B0041.5
Y48B6A.14	B0041.5	0.333333	NA	TRUE	NA	WBGene00001971	hmg-1.1	WBGene00015009	B0041.5
Y48E1B.7	B0041.5	0.333333	NA	TRUE	NA	WBGene00013006	lin-38	WBGene00015009	B0041.5
Y53C10A.12	B0041.5	0.333333	TRUE	FALSE	FALSE	WBGene00002004	hsf-1	WBGene00015009	B0041.5
Y66D12A.12	B0041.5	0.333333	FALSE	TRUE	FALSE	WBGene00013438	ztf-29	WBGene00015009	B0041.5
Y75B8A.1	B0041.5	0.333333	FALSE	TRUE	FALSE	WBGene00004024	php-3	WBGene00015009	B0041.5
ZC64.3	B0041.5	0.333333	FALSE	TRUE	FALSE	WBGene00000441	ceh-18	WBGene00015009	B0041.5
ZK1193.5	B0041.5	0.333333	NA	TRUE	NA	WBGene00022861	dve-1	WBGene00015009	B0041.5
ZK488.2	B0041.5	0.333333	NA	TRUE	NA	WBGene00003680	nhr-90	WBGene00015009	B0041.5
B0412.1	B0041.6	0.333333	NA	NA	TRUE	WBGene00000895	dac-1	WBGene00015010	ptps-1
C18D1.1	B0041.6	0.333333	FALSE	FALSE	TRUE	WBGene00000995	die-1	WBGene00015010	ptps-1
C33D12.1	B0041.6	0.333333	TRUE	FALSE	FALSE	WBGene00000452	ceh-31	WBGene00015010	ptps-1
C39E6.4	B0041.6	0.333333	FALSE	FALSE	TRUE	WBGene00003377	mls-2	WBGene00015010	ptps-1
C46F11.3	B0041.6	0.333333	NA	TRUE	NA	WBGene00008118	madf-8	WBGene00015010	ptps-1
C54G6.1	B0041.6	0.333333	NA	TRUE	NA	WBGene00016930	madf-6	WBGene00015010	ptps-1
D2030.7	B0041.6	0.333333	NA	TRUE	NA	WBGene00008417	D2030.7	WBGene00015010	ptps-1
F14F3.1	B0041.6	0.333333	FALSE	NA	TRUE	WBGene00006870	vab-3	WBGene00015010	ptps-1
F33H1.4	B0041.6	0.333333	NA	TRUE	FALSE	WBGene00009365	F33H1.4	WBGene00015010	ptps-1
F38A6.1	B0041.6	0.333333	NA	TRUE	FALSE	WBGene00004013	pha-4	WBGene00015010	ptps-1
F52F12.4	B0041.6	0.666667	TRUE	TRUE	FALSE	WBGene00009937	lsl-1	WBGene00015010	ptps-1
JC8.6	B0041.6	0.666667	FALSE	TRUE	TRUE	WBGene00003037	lin-54	WBGene00015010	ptps-1
T23G7.1	B0041.6	0.333333	NA	TRUE	NA	WBGene00001061	dpl-1	WBGene00015010	ptps-1
Y102A5C.18	B0041.6	0.333333	NA	TRUE	NA	WBGene00001161	efl-1	WBGene00015010	ptps-1
Y48E1B.7	B0041.6	0.333333	NA	TRUE	NA	WBGene00013006	lin-38	WBGene00015010	ptps-1
ZC204.12	B0041.6	0.333333	NA	NA	TRUE	WBGene00022562	ZC204.12	WBGene00015010	ptps-1
B0304.1	B0041.7	0.333333	FALSE	TRUE	FALSE	WBGene00001948	hlh-1	WBGene00006961	xnp-1
B0414.2	B0041.7	0.333333	NA	TRUE	NA	WBGene00004393	rnt-1	WBGene00006961	xnp-1
C01B12.2	B0041.7	0.333333	NA	TRUE	FALSE	WBGene00015285	gmeb-1	WBGene00006961	xnp-1
C01H6.5	B0041.7	0.333333	FALSE	TRUE	FALSE	WBGene00003622	nhr-23	WBGene00006961	xnp-1
C07G2.2	B0041.7	0.666667	TRUE	TRUE	FALSE	WBGene00000223	atf-7	WBGene00006961	xnp-1
C07H6.7	B0041.7	0.333333	NA	TRUE	FALSE	WBGene00003024	lin-39	WBGene00006961	xnp-1
C08B11.3	B0041.7	0.333333	NA	TRUE	NA	WBGene00007433	swsn-7	WBGene00006961	xnp-1
C10G8.6	B0041.7	0.333333	FALSE	TRUE	FALSE	WBGene00000455	ceh-34	WBGene00006961	xnp-1
C24G6.4	B0041.7	0.333333	NA	TRUE	FALSE	WBGene00003637	nhr-47	WBGene00006961	xnp-1
C27C12.6	B0041.7	0.333333	FALSE	TRUE	FALSE	WBGene00007776	dmd-4	WBGene00006961	xnp-1
C27D6.4	B0041.7	0.333333	FALSE	TRUE	FALSE	WBGene00016162	crh-2	WBGene00006961	xnp-1
C33D12.1	B0041.7	0.333333	FALSE	TRUE	FALSE	WBGene00000452	ceh-31	WBGene00006961	xnp-1
C39E6.4	B0041.7	0.333333	FALSE	TRUE	FALSE	WBGene00003377	mls-2	WBGene00006961	xnp-1
C50B6.14	B0041.7	0.333333	NA	TRUE	NA	WBGene00003719	nhr-129	WBGene00006961	xnp-1
C55B7.12	B0041.7	0.333333	FALSE	TRUE	FALSE	WBGene00000483	che-1	WBGene00006961	xnp-1
D1005.3	B0041.7	0.333333	FALSE	TRUE	FALSE	WBGene00016997	cebp-1	WBGene00006961	xnp-1
D1081.2	B0041.7	0.333333	FALSE	TRUE	NA	WBGene00006844	unc-120	WBGene00006961	xnp-1
F21H11.3	B0041.7	0.333333	FALSE	TRUE	NA	WBGene00006543	tbx-2	WBGene00006961	xnp-1
F23B12.7	B0041.7	0.333333	NA	TRUE	NA	WBGene00009084	F23B12.7	WBGene00006961	xnp-1
F31E3.1	B0041.7	0.333333	NA	TRUE	FALSE	WBGene00000443	ceh-20	WBGene00006961	xnp-1
F32H2.1	B0041.7	0.333333	NA	TRUE	NA	WBGene00001568	snpc-4	WBGene00006961	xnp-1
F37H8.1	B0041.7	0.333333	NA	TRUE	NA	WBGene00003046	lir-3	WBGene00006961	xnp-1
F38A6.1	B0041.7	0.333333	NA	TRUE	FALSE	WBGene00004013	pha-4	WBGene00006961	xnp-1
F38A6.3	B0041.7	0.333333	NA	TRUE	NA	WBGene00001851	hif-1	WBGene00006961	xnp-1
F43G9.11	B0041.7	0.333333	FALSE	TRUE	FALSE	WBGene00000468	ces-1	WBGene00006961	xnp-1
F45C12.2	B0041.7	0.333333	NA	TRUE	FALSE	WBGene00018433	ceh-82	WBGene00006961	xnp-1
F45E6.2	B0041.7	0.333333	TRUE	NA	NA	WBGene00000222	atf-6	WBGene00006961	xnp-1
F46B6.7	B0041.7	0.333333	NA	TRUE	NA	WBGene00009772	ztf-7	WBGene00006961	xnp-1
F49H12.1	B0041.7	0.333333	FALSE	TRUE	FALSE	WBGene00003087	lsy-2	WBGene00006961	xnp-1
F55D12.4	B0041.7	0.333333	FALSE	TRUE	NA	WBGene00006790	unc-55	WBGene00006961	xnp-1
F57B10.1	B0041.7	0.333333	NA	TRUE	NA	WBGene00002783	let-607	WBGene00006961	xnp-1
F58A4.7	B0041.7	0.333333	NA	TRUE	FALSE	WBGene00001955	hlh-11	WBGene00006961	xnp-1
JC8.6	B0041.7	0.333333	FALSE	TRUE	FALSE	WBGene00003037	lin-54	WBGene00006961	xnp-1
K02B9.4	B0041.7	0.333333	NA	TRUE	FALSE	WBGene00001251	elt-3	WBGene00006961	xnp-1
K11D2.4	B0041.7	0.333333	NA	TRUE	NA	WBGene00010770	K11D2.4	WBGene00006961	xnp-1
K11E4.5	B0041.7	0.333333	NA	TRUE	FALSE	WBGene00003661	nhr-71	WBGene00006961	xnp-1
M04B2.1	B0041.7	0.333333	NA	TRUE	NA	WBGene00003218	mep-1	WBGene00006961	xnp-1
M04G12.4	B0041.7	0.333333	NA	TRUE	FALSE	WBGene00010868	somi-1	WBGene00006961	xnp-1
R03C1.3	B0041.7	0.333333	FALSE	TRUE	FALSE	WBGene00000584	cog-1	WBGene00006961	xnp-1
R03E9.1	B0041.7	0.333333	NA	TRUE	NA	WBGene00003163	mdl-1	WBGene00006961	xnp-1
R13F6.9	B0041.7	0.333333	NA	TRUE	NA	WBGene00004857	sma-3	WBGene00006961	xnp-1
R13H8.1	B0041.7	0.333333	FALSE	TRUE	FALSE	WBGene00000912	daf-16	WBGene00006961	xnp-1
R74.3	B0041.7	0.666667	TRUE	TRUE	FALSE	WBGene00006959	xbp-1	WBGene00006961	xnp-1
T04C10.4	B0041.7	0.333333	TRUE	NA	FALSE	WBGene00000221	atf-4	WBGene00006961	xnp-1
T04G9.1	B0041.7	0.333333	NA	TRUE	NA	WBGene00020214	attf-5	WBGene00006961	xnp-1
T05A10.1	B0041.7	0.333333	NA	TRUE	NA	WBGene00004862	sma-9	WBGene00006961	xnp-1
T08D10.1	B0041.7	0.333333	NA	TRUE	FALSE	WBGene00011614	nfya-1	WBGene00006961	xnp-1
T15D6.6	B0041.7	0.333333	NA	TRUE	NA	WBGene00003667	nhr-77	WBGene00006961	xnp-1
T20B12.8	B0041.7	0.333333	NA	TRUE	NA	WBGene00001974	hmg-4	WBGene00006961	xnp-1
T20F7.1	B0041.7	0.333333	NA	TRUE	NA	WBGene00020630	T20F7.1	WBGene00006961	xnp-1
T23G7.1	B0041.7	0.333333	NA	TRUE	NA	WBGene00001061	dpl-1	WBGene00006961	xnp-1
T26C11.7	B0041.7	0.333333	NA	TRUE	FALSE	WBGene00000460	ceh-39	WBGene00006961	xnp-1
T27C4.4	B0041.7	0.333333	NA	TRUE	NA	WBGene00003025	lin-40	WBGene00006961	xnp-1
W02C12.3	B0041.7	0.333333	FALSE	TRUE	FALSE	WBGene00020930	hlh-30	WBGene00006961	xnp-1
W03F9.2	B0041.7	0.333333	NA	TRUE	NA	WBGene00021000	W03F9.2	WBGene00006961	xnp-1
W07G1.3	B0041.7	0.333333	TRUE	NA	NA	WBGene00012330	zip-3	WBGene00006961	xnp-1
W08E12.1	B0041.7	0.333333	TRUE	FALSE	NA	WBGene00021082	zip-11	WBGene00006961	xnp-1
W10D9.4	B0041.7	0.333333	NA	TRUE	NA	WBGene00021132	nfyb-1	WBGene00006961	xnp-1
Y102A5C.18	B0041.7	0.333333	NA	TRUE	NA	WBGene00001161	efl-1	WBGene00006961	xnp-1
Y104H12A.1	B0041.7	0.333333	FALSE	TRUE	FALSE	WBGene00022423	nhr-41	WBGene00006961	xnp-1
Y41C4A.4	B0041.7	0.333333	TRUE	NA	NA	WBGene00000793	crh-1	WBGene00006961	xnp-1
Y44A6D.3	B0041.7	0.333333	TRUE	NA	NA	WBGene00012854	Y44A6D.3	WBGene00006961	xnp-1
Y48B6A.14	B0041.7	0.333333	NA	TRUE	NA	WBGene00001971	hmg-1.1	WBGene00006961	xnp-1
Y54E10BR.8	B0041.7	0.333333	NA	TRUE	NA	WBGene00021846	ztf-23	WBGene00006961	xnp-1
ZC410.1	B0041.7	0.333333	NA	TRUE	FALSE	WBGene00003610	nhr-11	WBGene00006961	xnp-1
ZC64.3	B0041.7	0.333333	FALSE	TRUE	FALSE	WBGene00000441	ceh-18	WBGene00006961	xnp-1
ZK1193.5	B0041.7	0.333333	NA	TRUE	NA	WBGene00022861	dve-1	WBGene00006961	xnp-1
ZK686.4	B0041.7	0.333333	NA	TRUE	NA	WBGene00022794	snu-23	WBGene00006961	xnp-1
B0286.5	B0041.8	0.333333	TRUE	FALSE	FALSE	WBGene00001438	fkh-6	WBGene00015011	B0041.8
C04F1.3	B0041.8	0.333333	FALSE	TRUE	NA	WBGene00002989	lim-7	WBGene00015011	B0041.8
C27D6.4	B0041.8	0.333333	TRUE	FALSE	FALSE	WBGene00016162	crh-2	WBGene00015011	B0041.8
C32E12.5	B0041.8	0.333333	TRUE	FALSE	FALSE	WBGene00004771	sem-2	WBGene00015011	B0041.8
C33A11.4	B0041.8	0.333333	TRUE	NA	FALSE	WBGene00006462	svh-5	WBGene00015011	B0041.8
D2030.7	B0041.8	0.333333	NA	TRUE	NA	WBGene00008417	D2030.7	WBGene00015011	B0041.8
F18A1.2	B0041.8	0.333333	NA	TRUE	FALSE	WBGene00003012	lin-26	WBGene00015011	B0041.8
F29F11.5	B0041.8	0.333333	TRUE	FALSE	FALSE	WBGene00000445	ceh-22	WBGene00015011	B0041.8
F46B6.7	B0041.8	0.333333	NA	TRUE	NA	WBGene00009772	ztf-7	WBGene00015011	B0041.8
F46F3.1	B0041.8	0.333333	TRUE	FALSE	FALSE	WBGene00000449	ceh-27	WBGene00015011	B0041.8
F46G10.6	B0041.8	0.333333	TRUE	FALSE	FALSE	WBGene00003511	mxl-3	WBGene00015011	B0041.8
F55B12.1	B0041.8	0.333333	TRUE	FALSE	FALSE	WBGene00000447	ceh-24	WBGene00015011	B0041.8
R03C1.3	B0041.8	0.333333	FALSE	TRUE	FALSE	WBGene00000584	cog-1	WBGene00015011	B0041.8
R12B2.1	B0041.8	0.333333	TRUE	FALSE	FALSE	WBGene00004858	sma-4	WBGene00015011	B0041.8
T01E8.2	B0041.8	0.333333	TRUE	FALSE	NA	WBGene00004334	ref-1	WBGene00015011	B0041.8
T22C8.5	B0041.8	0.333333	NA	TRUE	FALSE	WBGene00011926	sptf-2	WBGene00015011	B0041.8
T22H9.4	B0041.8	0.333333	FALSE	TRUE	FALSE	WBGene00020708	dmd-8	WBGene00015011	B0041.8
T23D8.8	B0041.8	0.333333	TRUE	NA	NA	WBGene00000476	cfi-1	WBGene00015011	B0041.8
Y108G3AL.7	B0041.8	0.333333	NA	TRUE	NA	WBGene00044689	arid-1	WBGene00015011	B0041.8
Y18D10A.1	B0041.8	0.333333	NA	TRUE	NA	WBGene00012474	attf-6	WBGene00015011	B0041.8
Y53C10A.12	B0041.8	0.333333	FALSE	TRUE	FALSE	WBGene00002004	hsf-1	WBGene00015011	B0041.8
Y75B8A.6	B0041.8	0.333333	TRUE	FALSE	NA	WBGene00013543	Y75B8A.6	WBGene00015011	B0041.8
Y94H6A.11	B0041.8	0.333333	FALSE	TRUE	NA	WBGene00044651	egrh-3	WBGene00015011	B0041.8
ZC123.3	B0041.8	0.333333	FALSE	TRUE	NA	WBGene00022518	zfh-2	WBGene00015011	B0041.8
F52F12.4	B0047.3	0.333333	FALSE	TRUE	FALSE	WBGene00009937	lsl-1	WBGene00015014	bath-24
C01G12.1	B0198.1	0.333333	TRUE	FALSE	NA	WBGene00007242	madf-5	WBGene00006646	tsp-20
C08F8.8	B0198.1	0.333333	TRUE	NA	FALSE	WBGene00003657	nhr-67	WBGene00006646	tsp-20
C16C2.1	B0198.1	0.333333	TRUE	FALSE	FALSE	WBGene00000430	ceh-5	WBGene00006646	tsp-20
C18B12.3	B0198.1	0.333333	FALSE	TRUE	FALSE	WBGene00001096	dsc-1	WBGene00006646	tsp-20
C24G6.4	B0198.1	0.333333	NA	TRUE	FALSE	WBGene00003637	nhr-47	WBGene00006646	tsp-20
C32F10.6	B0198.1	0.333333	NA	TRUE	FALSE	WBGene00003601	nhr-2	WBGene00006646	tsp-20
C40H5.5	B0198.1	0.333333	TRUE	FALSE	FALSE	WBGene00006654	ttx-3	WBGene00006646	tsp-20
C48D5.1	B0198.1	0.333333	TRUE	FALSE	FALSE	WBGene00003605	nhr-6	WBGene00006646	tsp-20
D1007.1	B0198.1	0.333333	TRUE	NA	FALSE	WBGene00000440	ceh-17	WBGene00006646	tsp-20
K11E4.5	B0198.1	0.333333	NA	TRUE	FALSE	WBGene00003661	nhr-71	WBGene00006646	tsp-20
ZK265.4	B0198.1	0.666667	TRUE	TRUE	FALSE	WBGene00000433	ceh-8	WBGene00006646	tsp-20
ZK337.2	B0198.1	0.333333	TRUE	FALSE	FALSE	WBGene00013970	klu-1	WBGene00006646	tsp-20
C12D12.5	B0198.2	0.333333	TRUE	FALSE	NA	WBGene00015716	sox-4	WBGene00007115	B0198.2
C25A1.2	B0198.2	0.333333	FALSE	TRUE	FALSE	WBGene00001442	fkh-10	WBGene00007115	B0198.2
F52C12.5	B0198.2	0.333333	TRUE	NA	FALSE	WBGene00001253	elt-6	WBGene00007115	B0198.2
T22B7.1	B0198.2	0.333333	TRUE	FALSE	NA	WBGene00001182	egl-13	WBGene00007115	B0198.2
W08E12.1	B0198.2	0.333333	TRUE	FALSE	NA	WBGene00021082	zip-11	WBGene00007115	B0198.2
ZC64.3	B0198.2	0.333333	TRUE	FALSE	FALSE	WBGene00000441	ceh-18	WBGene00007115	B0198.2
C01H6.5	B0198.3	0.333333	TRUE	FALSE	FALSE	WBGene00003622	nhr-23	WBGene00007116	B0198.3
C27C12.6	B0198.3	0.333333	TRUE	FALSE	FALSE	WBGene00007776	dmd-4	WBGene00007116	B0198.3
C28C12.8	B0198.3	0.333333	TRUE	FALSE	NA	WBGene00001956	hlh-12	WBGene00007116	B0198.3
C34D1.1	B0198.3	0.333333	TRUE	NA	FALSE	WBGene00007929	dmd-10	WBGene00007116	B0198.3
C45E5.6	B0198.3	0.333333	TRUE	NA	NA	WBGene00003636	nhr-46	WBGene00007116	B0198.3
F45C12.15	B0198.3	0.333333	NA	TRUE	NA	WBGene00018446	ceh-83	WBGene00007116	B0198.3
F55D12.4	B0198.3	0.333333	TRUE	FALSE	NA	WBGene00006790	unc-55	WBGene00007116	B0198.3
F58E6.10	B0198.3	0.333333	FALSE	TRUE	FALSE	WBGene00006778	unc-42	WBGene00007116	B0198.3
F58G6.5	B0198.3	0.333333	TRUE	NA	FALSE	WBGene00003627	nhr-34	WBGene00007116	B0198.3
H01A20.1	B0198.3	0.333333	TRUE	NA	FALSE	WBGene00003602	nhr-3	WBGene00007116	B0198.3
R11E3.6	B0198.3	0.333333	TRUE	FALSE	NA	WBGene00001324	eor-1	WBGene00007116	B0198.3
T25C12.1	B0198.3	0.333333	NA	TRUE	NA	WBGene00003003	lin-14	WBGene00007116	B0198.3
Y43F8C.10	B0198.3	0.333333	TRUE	NA	FALSE	WBGene00012832	dmd-3	WBGene00007116	B0198.3
ZK287.6	B0198.3	0.333333	TRUE	NA	FALSE	WBGene00013966	ztf-9	WBGene00007116	B0198.3
B0019.2	B0205.1	0.333333	NA	TRUE	NA	WBGene00007094	B0019.2	WBGene00015017	B0205.1
B0414.2	B0205.1	0.333333	NA	TRUE	NA	WBGene00004393	rnt-1	WBGene00015017	B0205.1
C01G12.1	B0205.1	0.333333	FALSE	TRUE	NA	WBGene00007242	madf-5	WBGene00015017	B0205.1
C01G8.9	B0205.1	0.333333	NA	TRUE	NA	WBGene00002717	let-526	WBGene00015017	B0205.1
C16C2.1	B0205.1	0.333333	FALSE	TRUE	FALSE	WBGene00000430	ceh-5	WBGene00015017	B0205.1
C33G8.6	B0205.1	0.333333	FALSE	TRUE	FALSE	WBGene00003632	nhr-42	WBGene00015017	B0205.1
C37F5.1	B0205.1	0.333333	FALSE	TRUE	FALSE	WBGene00002990	lin-1	WBGene00015017	B0205.1
C49C3.5	B0205.1	0.333333	NA	TRUE	NA	WBGene00008195	ceh-88	WBGene00015017	B0205.1
C55C2.1	B0205.1	0.333333	FALSE	TRUE	FALSE	WBGene00016948	scrt-1	WBGene00015017	B0205.1
D1046.2	B0205.1	0.333333	NA	TRUE	NA	WBGene00008363	D1046.2	WBGene00015017	B0205.1
D2030.7	B0205.1	0.333333	NA	TRUE	NA	WBGene00008417	D2030.7	WBGene00015017	B0205.1
E02H1.7	B0205.1	0.333333	NA	TRUE	NA	WBGene00003618	nhr-19	WBGene00015017	B0205.1
F01D4.6	B0205.1	0.333333	NA	TRUE	FALSE	WBGene00003167	mec-3	WBGene00015017	B0205.1
F13G11.1	B0205.1	0.333333	FALSE	TRUE	FALSE	WBGene00007058	dmd-6	WBGene00015017	B0205.1
F18A1.2	B0205.1	0.333333	NA	TRUE	FALSE	WBGene00003012	lin-26	WBGene00015017	B0205.1
F18A1.3	B0205.1	0.333333	NA	TRUE	NA	WBGene00003044	lir-1	WBGene00015017	B0205.1
F31E3.1	B0205.1	0.333333	NA	TRUE	FALSE	WBGene00000443	ceh-20	WBGene00015017	B0205.1
F33H1.4	B0205.1	0.333333	NA	TRUE	FALSE	WBGene00009365	F33H1.4	WBGene00015017	B0205.1
F36F12.8	B0205.1	0.333333	NA	TRUE	FALSE	WBGene00018099	ztf-28	WBGene00015017	B0205.1
F37B4.10	B0205.1	0.333333	NA	TRUE	NA	WBGene00018140	F37B4.10	WBGene00015017	B0205.1
F49E10.5	B0205.1	0.333333	NA	TRUE	NA	WBGene00006424	ctbp-1	WBGene00015017	B0205.1
F54C4.3	B0205.1	0.333333	NA	TRUE	NA	WBGene00018794	attf-3	WBGene00015017	B0205.1
F55A8.1	B0205.1	0.333333	NA	TRUE	FALSE	WBGene00001186	egl-18	WBGene00015017	B0205.1
H20J04.3	B0205.1	0.333333	NA	TRUE	NA	WBGene00019218	madf-3	WBGene00015017	B0205.1
K10G6.3	B0205.1	0.333333	NA	TRUE	NA	WBGene00004751	sea-2	WBGene00015017	B0205.1
K11D2.4	B0205.1	0.333333	NA	TRUE	NA	WBGene00010770	K11D2.4	WBGene00015017	B0205.1
M142.4	B0205.1	0.333333	FALSE	TRUE	FALSE	WBGene00006873	vab-7	WBGene00015017	B0205.1
R13F6.9	B0205.1	0.333333	NA	TRUE	NA	WBGene00004857	sma-3	WBGene00015017	B0205.1
R53.3	B0205.1	0.333333	FALSE	TRUE	FALSE	WBGene00001207	egl-43	WBGene00015017	B0205.1
T24C4.7	B0205.1	0.333333	NA	TRUE	NA	WBGene00020763	ztf-18	WBGene00015017	B0205.1
T26A8.4	B0205.1	0.333333	NA	TRUE	FALSE	WBGene00020827	T26A8.4	WBGene00015017	B0205.1
T27A1.6	B0205.1	0.333333	FALSE	TRUE	FALSE	WBGene00003106	mab-9	WBGene00015017	B0205.1
T28H11.4	B0205.1	0.333333	NA	TRUE	NA	WBGene00003976	pes-1	WBGene00015017	B0205.1
W02D9.3	B0205.1	0.333333	NA	TRUE	NA	WBGene00012209	hmg-20	WBGene00015017	B0205.1
W03C9.4	B0205.1	0.333333	NA	TRUE	NA	WBGene00003015	lin-29	WBGene00015017	B0205.1
W10D9.4	B0205.1	0.333333	NA	TRUE	NA	WBGene00021132	nfyb-1	WBGene00015017	B0205.1
Y105E8A.17	B0205.1	0.333333	NA	TRUE	NA	WBGene00013676	ekl-4	WBGene00015017	B0205.1
Y108G3AL.7	B0205.1	0.333333	NA	TRUE	NA	WBGene00044689	arid-1	WBGene00015017	B0205.1
Y38E10A.6	B0205.1	0.333333	NA	TRUE	FALSE	WBGene00012584	ceh-100	WBGene00015017	B0205.1
Y47D3A.12	B0205.1	0.333333	NA	TRUE	FALSE	WBGene00006556	tbx-37	WBGene00015017	B0205.1
Y47D3A.6	B0205.1	0.333333	NA	TRUE	FALSE	WBGene00006604	tra-1	WBGene00015017	B0205.1
Y47D3B.9	B0205.1	0.333333	NA	TRUE	FALSE	WBGene00012943	bed-2	WBGene00015017	B0205.1
Y48B6A.14	B0205.1	0.333333	NA	TRUE	NA	WBGene00001971	hmg-1.1	WBGene00015017	B0205.1
Y48E1B.7	B0205.1	0.333333	NA	TRUE	NA	WBGene00013006	lin-38	WBGene00015017	B0205.1
Y48G8AR.1	B0205.1	0.333333	NA	TRUE	NA	WBGene00001707	grh-1	WBGene00015017	B0205.1
Y48G9A.11	B0205.1	0.333333	NA	TRUE	NA	WBGene00021704	Y48G9A.11	WBGene00015017	B0205.1
Y51H1A.6	B0205.1	0.333333	NA	TRUE	NA	WBGene00013096	mcd-1	WBGene00015017	B0205.1
Y54F10AM.4	B0205.1	0.333333	NA	TRUE	NA	WBGene00000464	ceh-44	WBGene00015017	B0205.1
Y62E10A.17	B0205.1	0.333333	NA	TRUE	NA	WBGene00013383	aptf-2	WBGene00015017	B0205.1
Y66A7A.5	B0205.1	0.333333	NA	TRUE	NA	WBGene00013425	ceh-91	WBGene00015017	B0205.1
Y67D8A.3	B0205.1	0.333333	NA	TRUE	FALSE	WBGene00022060	dmd-9	WBGene00015017	B0205.1
Y67H2A.10	B0205.1	0.333333	NA	TRUE	FALSE	WBGene00013465	Y67H2A.10	WBGene00015017	B0205.1
Y6G8.3	B0205.1	0.333333	NA	TRUE	FALSE	WBGene00012405	ztf-25	WBGene00015017	B0205.1
Y74C9A.4	B0205.1	0.333333	NA	TRUE	NA	WBGene00022278	rcor-1	WBGene00015017	B0205.1
Y80D3A.3	B0205.1	0.333333	NA	TRUE	FALSE	WBGene00013583	ceh-51	WBGene00015017	B0205.1
Y94H6A.11	B0205.1	0.333333	FALSE	TRUE	NA	WBGene00044651	egrh-3	WBGene00015017	B0205.1
ZC416.1	B0205.1	0.333333	FALSE	TRUE	NA	WBGene00022608	madf-9	WBGene00015017	B0205.1
ZK337.2	B0205.1	0.333333	FALSE	TRUE	FALSE	WBGene00013970	klu-1	WBGene00015017	B0205.1
Y94H6A.11	B0205.10	0.333333	FALSE	TRUE	NA	WBGene00044651	egrh-3	WBGene00015024	B0205.10
B0414.2	B0205.11	0.333333	NA	TRUE	NA	WBGene00004393	rnt-1	WBGene00015025	mrpl-9
C01B12.2	B0205.11	0.333333	NA	TRUE	FALSE	WBGene00015285	gmeb-1	WBGene00015025	mrpl-9
C01H6.5	B0205.11	0.333333	FALSE	TRUE	FALSE	WBGene00003622	nhr-23	WBGene00015025	mrpl-9
C03B8.4	B0205.11	0.333333	NA	TRUE	NA	WBGene00003002	lin-13	WBGene00015025	mrpl-9
C07E3.6	B0205.11	0.333333	TRUE	FALSE	FALSE	WBGene00007417	ceh-58	WBGene00015025	mrpl-9
C07H6.7	B0205.11	0.333333	NA	TRUE	FALSE	WBGene00003024	lin-39	WBGene00015025	mrpl-9
C08B11.3	B0205.11	0.333333	NA	TRUE	NA	WBGene00007433	swsn-7	WBGene00015025	mrpl-9
C08C3.1	B0205.11	0.333333	NA	TRUE	FALSE	WBGene00001174	egl-5	WBGene00015025	mrpl-9
C16A3.4	B0205.11	0.333333	NA	TRUE	NA	WBGene00015809	znf-622	WBGene00015025	mrpl-9
C24G6.4	B0205.11	0.333333	NA	TRUE	FALSE	WBGene00003637	nhr-47	WBGene00015025	mrpl-9
C27D6.4	B0205.11	0.333333	FALSE	TRUE	FALSE	WBGene00016162	crh-2	WBGene00015025	mrpl-9
C46F11.3	B0205.11	0.333333	NA	TRUE	NA	WBGene00008118	madf-8	WBGene00015025	mrpl-9
C50B6.14	B0205.11	0.333333	NA	TRUE	NA	WBGene00003719	nhr-129	WBGene00015025	mrpl-9
C54G6.1	B0205.11	0.333333	NA	TRUE	NA	WBGene00016930	madf-6	WBGene00015025	mrpl-9
D1005.3	B0205.11	0.333333	FALSE	TRUE	FALSE	WBGene00016997	cebp-1	WBGene00015025	mrpl-9
D1081.2	B0205.11	0.333333	FALSE	TRUE	NA	WBGene00006844	unc-120	WBGene00015025	mrpl-9
D2030.7	B0205.11	0.333333	NA	TRUE	NA	WBGene00008417	D2030.7	WBGene00015025	mrpl-9
F21H11.3	B0205.11	0.333333	FALSE	TRUE	NA	WBGene00006543	tbx-2	WBGene00015025	mrpl-9
F23B12.7	B0205.11	0.333333	NA	TRUE	NA	WBGene00009084	F23B12.7	WBGene00015025	mrpl-9
F25H8.6	B0205.11	0.333333	TRUE	FALSE	FALSE	WBGene00009133	bed-3	WBGene00015025	mrpl-9
F32H2.1	B0205.11	0.333333	NA	TRUE	NA	WBGene00001568	snpc-4	WBGene00015025	mrpl-9
F33H1.4	B0205.11	0.333333	NA	TRUE	FALSE	WBGene00009365	F33H1.4	WBGene00015025	mrpl-9
F38A6.3	B0205.11	0.333333	NA	TRUE	NA	WBGene00001851	hif-1	WBGene00015025	mrpl-9
F40F8.7	B0205.11	0.333333	NA	TRUE	FALSE	WBGene00004096	pqm-1	WBGene00015025	mrpl-9
F43G9.11	B0205.11	0.333333	FALSE	TRUE	FALSE	WBGene00000468	ces-1	WBGene00015025	mrpl-9
F45C12.2	B0205.11	0.333333	NA	TRUE	FALSE	WBGene00018433	ceh-82	WBGene00015025	mrpl-9
F55D12.4	B0205.11	0.333333	FALSE	TRUE	NA	WBGene00006790	unc-55	WBGene00015025	mrpl-9
K07C11.1	B0205.11	0.666667	TRUE	TRUE	FALSE	WBGene00003937	pax-1	WBGene00015025	mrpl-9
K11E4.5	B0205.11	0.333333	NA	TRUE	FALSE	WBGene00003661	nhr-71	WBGene00015025	mrpl-9
M04B2.1	B0205.11	0.333333	NA	TRUE	NA	WBGene00003218	mep-1	WBGene00015025	mrpl-9
R03E9.1	B0205.11	0.333333	NA	TRUE	NA	WBGene00003163	mdl-1	WBGene00015025	mrpl-9
T04G9.1	B0205.11	0.333333	NA	TRUE	NA	WBGene00020214	attf-5	WBGene00015025	mrpl-9
T05A7.4	B0205.11	0.333333	NA	TRUE	NA	WBGene00001976	hmg-11	WBGene00015025	mrpl-9
T08D10.1	B0205.11	0.333333	NA	TRUE	FALSE	WBGene00011614	nfya-1	WBGene00015025	mrpl-9
T19E7.2	B0205.11	0.333333	NA	TRUE	FALSE	WBGene00004804	skn-1	WBGene00015025	mrpl-9
T23G7.1	B0205.11	0.333333	NA	TRUE	NA	WBGene00001061	dpl-1	WBGene00015025	mrpl-9
T27C4.4	B0205.11	0.333333	NA	TRUE	NA	WBGene00003025	lin-40	WBGene00015025	mrpl-9
W02C12.3	B0205.11	0.333333	FALSE	TRUE	FALSE	WBGene00020930	hlh-30	WBGene00015025	mrpl-9
W03F9.2	B0205.11	0.333333	NA	TRUE	NA	WBGene00021000	W03F9.2	WBGene00015025	mrpl-9
Y102A5C.18	B0205.11	0.333333	NA	TRUE	NA	WBGene00001161	efl-1	WBGene00015025	mrpl-9
Y48C3A.17	B0205.11	0.333333	TRUE	NA	FALSE	WBGene00001162	efl-2	WBGene00015025	mrpl-9
Y48E1B.7	B0205.11	0.333333	NA	TRUE	NA	WBGene00013006	lin-38	WBGene00015025	mrpl-9
Y51H1A.6	B0205.11	0.333333	NA	TRUE	NA	WBGene00013096	mcd-1	WBGene00015025	mrpl-9
ZK1193.5	B0205.11	0.333333	NA	TRUE	NA	WBGene00022861	dve-1	WBGene00015025	mrpl-9
ZK662.4	B0205.11	0.333333	NA	TRUE	NA	WBGene00023497	lin-15B	WBGene00015025	mrpl-9
ZK686.4	B0205.11	0.333333	NA	TRUE	NA	WBGene00022794	snu-23	WBGene00015025	mrpl-9
C03B8.4	B0205.12	0.333333	NA	TRUE	NA	WBGene00003002	lin-13	WBGene00044413	B0205.12
C24G6.4	B0205.12	0.333333	NA	TRUE	FALSE	WBGene00003637	nhr-47	WBGene00044413	B0205.12
C33D12.1	B0205.12	0.333333	FALSE	TRUE	FALSE	WBGene00000452	ceh-31	WBGene00044413	B0205.12
F11C1.6	B0205.12	0.333333	NA	TRUE	FALSE	WBGene00003623	nhr-25	WBGene00044413	B0205.12
F21H11.3	B0205.12	0.333333	FALSE	TRUE	NA	WBGene00006543	tbx-2	WBGene00044413	B0205.12
F23B12.7	B0205.12	0.333333	NA	TRUE	NA	WBGene00009084	F23B12.7	WBGene00044413	B0205.12
F43G9.11	B0205.12	0.333333	FALSE	TRUE	FALSE	WBGene00000468	ces-1	WBGene00044413	B0205.12
F46C8.5	B0205.12	0.333333	FALSE	TRUE	FALSE	WBGene00000438	ceh-14	WBGene00044413	B0205.12
F55D12.4	B0205.12	0.333333	FALSE	TRUE	NA	WBGene00006790	unc-55	WBGene00044413	B0205.12
F58E6.10	B0205.12	0.333333	FALSE	TRUE	FALSE	WBGene00006778	unc-42	WBGene00044413	B0205.12
M04B2.1	B0205.12	0.333333	NA	TRUE	NA	WBGene00003218	mep-1	WBGene00044413	B0205.12
R13F6.9	B0205.12	0.333333	NA	TRUE	NA	WBGene00004857	sma-3	WBGene00044413	B0205.12
T05A7.4	B0205.12	0.333333	NA	TRUE	NA	WBGene00001976	hmg-11	WBGene00044413	B0205.12
T15D6.6	B0205.12	0.333333	NA	TRUE	NA	WBGene00003667	nhr-77	WBGene00044413	B0205.12
T20F7.1	B0205.12	0.333333	NA	TRUE	NA	WBGene00020630	T20F7.1	WBGene00044413	B0205.12
T25C12.1	B0205.12	0.333333	NA	TRUE	NA	WBGene00003003	lin-14	WBGene00044413	B0205.12
T27C4.4	B0205.12	0.333333	NA	TRUE	NA	WBGene00003025	lin-40	WBGene00044413	B0205.12
Y48E1B.7	B0205.12	0.333333	NA	TRUE	NA	WBGene00013006	lin-38	WBGene00044413	B0205.12
Y51H1A.6	B0205.12	0.333333	NA	TRUE	NA	WBGene00013096	mcd-1	WBGene00044413	B0205.12
Y53G8AR.9	B0205.12	0.333333	NA	TRUE	NA	WBGene00021816	Y53G8AR.9	WBGene00044413	B0205.12
ZK662.4	B0205.12	0.333333	NA	TRUE	NA	WBGene00023497	lin-15B	WBGene00044413	B0205.12
C01H6.5	B0205.13	0.333333	FALSE	TRUE	FALSE	WBGene00003622	nhr-23	WBGene00044644	B0205.13
C50B6.14	B0205.13	0.333333	NA	TRUE	NA	WBGene00003719	nhr-129	WBGene00044644	B0205.13
D1005.3	B0205.13	0.333333	FALSE	TRUE	FALSE	WBGene00016997	cebp-1	WBGene00044644	B0205.13
F38A6.1	B0205.13	0.333333	NA	TRUE	FALSE	WBGene00004013	pha-4	WBGene00044644	B0205.13
F49H12.1	B0205.13	0.333333	FALSE	TRUE	FALSE	WBGene00003087	lsy-2	WBGene00044644	B0205.13
F52F12.4	B0205.13	0.333333	FALSE	TRUE	FALSE	WBGene00009937	lsl-1	WBGene00044644	B0205.13
M04B2.1	B0205.13	0.333333	NA	TRUE	NA	WBGene00003218	mep-1	WBGene00044644	B0205.13
T04G9.1	B0205.13	0.333333	NA	TRUE	NA	WBGene00020214	attf-5	WBGene00044644	B0205.13
T08D10.1	B0205.13	0.333333	NA	TRUE	FALSE	WBGene00011614	nfya-1	WBGene00044644	B0205.13
T19E7.2	B0205.13	0.333333	NA	TRUE	FALSE	WBGene00004804	skn-1	WBGene00044644	B0205.13
W02C12.3	B0205.13	0.333333	FALSE	TRUE	FALSE	WBGene00020930	hlh-30	WBGene00044644	B0205.13
Y44E3B.1	B0205.13	0.333333	NA	TRUE	FALSE	WBGene00021552	zip-4	WBGene00044644	B0205.13
Y48E1B.7	B0205.13	0.333333	NA	TRUE	NA	WBGene00013006	lin-38	WBGene00044644	B0205.13
ZC376.7	B0205.13	0.333333	NA	TRUE	NA	WBGene00013878	atfs-1	WBGene00044644	B0205.13
D1005.3	B0205.14	0.666667	TRUE	TRUE	FALSE	WBGene00016997	cebp-1	WBGene00044646	B0205.14
ZC376.7	B0205.14	0.333333	NA	TRUE	NA	WBGene00013878	atfs-1	WBGene00044646	B0205.14
C01H6.5	B0205.4	0.333333	FALSE	TRUE	FALSE	WBGene00003622	nhr-23	WBGene00015019	B0205.4
F25D7.3	B0205.4	0.333333	NA	TRUE	FALSE	WBGene00003847	blmp-1	WBGene00015019	B0205.4
H01A20.1	B0205.4	0.333333	TRUE	NA	FALSE	WBGene00003602	nhr-3	WBGene00015019	B0205.4
T22B7.1	B0205.4	0.333333	TRUE	FALSE	NA	WBGene00001182	egl-13	WBGene00015019	B0205.4
W05B5.3	B0205.4	0.333333	TRUE	FALSE	FALSE	WBGene00003675	nhr-85	WBGene00015019	B0205.4
B0414.2	B0205.7	0.333333	NA	TRUE	NA	WBGene00004393	rnt-1	WBGene00002191	kin-3
C01B12.2	B0205.7	0.333333	NA	TRUE	FALSE	WBGene00015285	gmeb-1	WBGene00002191	kin-3
C01H6.5	B0205.7	0.333333	FALSE	TRUE	FALSE	WBGene00003622	nhr-23	WBGene00002191	kin-3
C03B8.4	B0205.7	0.333333	NA	TRUE	NA	WBGene00003002	lin-13	WBGene00002191	kin-3
C07E3.6	B0205.7	0.333333	TRUE	FALSE	FALSE	WBGene00007417	ceh-58	WBGene00002191	kin-3
C07H6.7	B0205.7	0.333333	NA	TRUE	FALSE	WBGene00003024	lin-39	WBGene00002191	kin-3
C08B11.3	B0205.7	0.333333	NA	TRUE	NA	WBGene00007433	swsn-7	WBGene00002191	kin-3
C08C3.1	B0205.7	0.333333	NA	TRUE	FALSE	WBGene00001174	egl-5	WBGene00002191	kin-3
C16A3.4	B0205.7	0.333333	NA	TRUE	NA	WBGene00015809	znf-622	WBGene00002191	kin-3
C24G6.4	B0205.7	0.333333	NA	TRUE	FALSE	WBGene00003637	nhr-47	WBGene00002191	kin-3
C27D6.4	B0205.7	0.333333	FALSE	TRUE	FALSE	WBGene00016162	crh-2	WBGene00002191	kin-3
C33D12.1	B0205.7	0.333333	TRUE	FALSE	FALSE	WBGene00000452	ceh-31	WBGene00002191	kin-3
C46F11.3	B0205.7	0.333333	NA	TRUE	NA	WBGene00008118	madf-8	WBGene00002191	kin-3
C50B6.14	B0205.7	0.333333	NA	TRUE	NA	WBGene00003719	nhr-129	WBGene00002191	kin-3
C54G6.1	B0205.7	0.333333	NA	TRUE	NA	WBGene00016930	madf-6	WBGene00002191	kin-3
D1005.3	B0205.7	0.333333	FALSE	TRUE	FALSE	WBGene00016997	cebp-1	WBGene00002191	kin-3
D1081.2	B0205.7	0.333333	FALSE	TRUE	NA	WBGene00006844	unc-120	WBGene00002191	kin-3
D2030.7	B0205.7	0.333333	NA	TRUE	NA	WBGene00008417	D2030.7	WBGene00002191	kin-3
F21H11.3	B0205.7	0.333333	FALSE	TRUE	NA	WBGene00006543	tbx-2	WBGene00002191	kin-3
F23B12.7	B0205.7	0.333333	NA	TRUE	NA	WBGene00009084	F23B12.7	WBGene00002191	kin-3
F32H2.1	B0205.7	0.333333	NA	TRUE	NA	WBGene00001568	snpc-4	WBGene00002191	kin-3
F33H1.4	B0205.7	0.333333	NA	TRUE	FALSE	WBGene00009365	F33H1.4	WBGene00002191	kin-3
F38A6.3	B0205.7	0.333333	NA	TRUE	NA	WBGene00001851	hif-1	WBGene00002191	kin-3
F40F8.7	B0205.7	0.333333	NA	TRUE	FALSE	WBGene00004096	pqm-1	WBGene00002191	kin-3
F43G9.11	B0205.7	0.333333	FALSE	TRUE	FALSE	WBGene00000468	ces-1	WBGene00002191	kin-3
F45C12.2	B0205.7	0.333333	NA	TRUE	FALSE	WBGene00018433	ceh-82	WBGene00002191	kin-3
F49H12.1	B0205.7	0.333333	FALSE	TRUE	FALSE	WBGene00003087	lsy-2	WBGene00002191	kin-3
F55D12.4	B0205.7	0.333333	FALSE	TRUE	NA	WBGene00006790	unc-55	WBGene00002191	kin-3
K07C11.1	B0205.7	0.333333	FALSE	TRUE	FALSE	WBGene00003937	pax-1	WBGene00002191	kin-3
K11E4.5	B0205.7	0.333333	NA	TRUE	FALSE	WBGene00003661	nhr-71	WBGene00002191	kin-3
M04B2.1	B0205.7	0.333333	NA	TRUE	NA	WBGene00003218	mep-1	WBGene00002191	kin-3
R03E9.1	B0205.7	0.333333	NA	TRUE	NA	WBGene00003163	mdl-1	WBGene00002191	kin-3
T04G9.1	B0205.7	0.333333	NA	TRUE	NA	WBGene00020214	attf-5	WBGene00002191	kin-3
T05A7.4	B0205.7	0.333333	NA	TRUE	NA	WBGene00001976	hmg-11	WBGene00002191	kin-3
T08D10.1	B0205.7	0.333333	NA	TRUE	FALSE	WBGene00011614	nfya-1	WBGene00002191	kin-3
T19E7.2	B0205.7	0.333333	NA	TRUE	FALSE	WBGene00004804	skn-1	WBGene00002191	kin-3
T23G7.1	B0205.7	0.333333	NA	TRUE	NA	WBGene00001061	dpl-1	WBGene00002191	kin-3
T27C4.4	B0205.7	0.333333	NA	TRUE	NA	WBGene00003025	lin-40	WBGene00002191	kin-3
W02C12.3	B0205.7	0.333333	FALSE	TRUE	FALSE	WBGene00020930	hlh-30	WBGene00002191	kin-3
W03F9.2	B0205.7	0.333333	NA	TRUE	NA	WBGene00021000	W03F9.2	WBGene00002191	kin-3
Y102A5C.18	B0205.7	0.333333	NA	TRUE	NA	WBGene00001161	efl-1	WBGene00002191	kin-3
Y48E1B.7	B0205.7	0.333333	NA	TRUE	NA	WBGene00013006	lin-38	WBGene00002191	kin-3
Y51H1A.6	B0205.7	0.333333	NA	TRUE	NA	WBGene00013096	mcd-1	WBGene00002191	kin-3
ZK1193.5	B0205.7	0.333333	NA	TRUE	NA	WBGene00022861	dve-1	WBGene00002191	kin-3
ZK662.4	B0205.7	0.333333	NA	TRUE	NA	WBGene00023497	lin-15B	WBGene00002191	kin-3
ZK686.4	B0205.7	0.333333	NA	TRUE	NA	WBGene00022794	snu-23	WBGene00002191	kin-3
B0414.2	B0205.9	0.333333	NA	TRUE	NA	WBGene00004393	rnt-1	WBGene00015023	B0205.9
C01G8.9	B0205.9	0.333333	NA	TRUE	NA	WBGene00002717	let-526	WBGene00015023	B0205.9
C08B11.3	B0205.9	0.333333	NA	TRUE	NA	WBGene00007433	swsn-7	WBGene00015023	B0205.9
C16C2.1	B0205.9	0.333333	FALSE	TRUE	FALSE	WBGene00000430	ceh-5	WBGene00015023	B0205.9
C24G6.4	B0205.9	0.333333	NA	TRUE	FALSE	WBGene00003637	nhr-47	WBGene00015023	B0205.9
C30A5.7	B0205.9	0.333333	FALSE	TRUE	FALSE	WBGene00006818	unc-86	WBGene00015023	B0205.9
C33G8.6	B0205.9	0.333333	FALSE	TRUE	FALSE	WBGene00003632	nhr-42	WBGene00015023	B0205.9
C37E2.5	B0205.9	0.333333	FALSE	TRUE	FALSE	WBGene00000458	ceh-37	WBGene00015023	B0205.9
C46F11.3	B0205.9	0.333333	NA	TRUE	NA	WBGene00008118	madf-8	WBGene00015023	B0205.9
C49C3.5	B0205.9	0.333333	NA	TRUE	NA	WBGene00008195	ceh-88	WBGene00015023	B0205.9
C54G6.1	B0205.9	0.333333	NA	TRUE	NA	WBGene00016930	madf-6	WBGene00015023	B0205.9
C55C2.1	B0205.9	0.333333	FALSE	TRUE	FALSE	WBGene00016948	scrt-1	WBGene00015023	B0205.9
D1046.2	B0205.9	0.333333	NA	TRUE	NA	WBGene00008363	D1046.2	WBGene00015023	B0205.9
D2030.7	B0205.9	0.333333	NA	TRUE	NA	WBGene00008417	D2030.7	WBGene00015023	B0205.9
E02H1.7	B0205.9	0.333333	NA	TRUE	NA	WBGene00003618	nhr-19	WBGene00015023	B0205.9
F01D4.6	B0205.9	0.333333	NA	TRUE	FALSE	WBGene00003167	mec-3	WBGene00015023	B0205.9
F17A2.5	B0205.9	0.333333	NA	TRUE	NA	WBGene00000461	ceh-40	WBGene00015023	B0205.9
F18A1.2	B0205.9	0.333333	NA	TRUE	FALSE	WBGene00003012	lin-26	WBGene00015023	B0205.9
F18A1.3	B0205.9	0.333333	NA	TRUE	NA	WBGene00003044	lir-1	WBGene00015023	B0205.9
F21H11.3	B0205.9	0.333333	FALSE	TRUE	NA	WBGene00006543	tbx-2	WBGene00015023	B0205.9
F23F12.9	B0205.9	0.333333	FALSE	TRUE	FALSE	WBGene00017755	zip-8	WBGene00015023	B0205.9
F28B12.2	B0205.9	0.333333	NA	TRUE	FALSE	WBGene00001208	egl-44	WBGene00015023	B0205.9
F31E3.1	B0205.9	0.333333	NA	TRUE	FALSE	WBGene00000443	ceh-20	WBGene00015023	B0205.9
F31E8.3	B0205.9	0.333333	FALSE	TRUE	FALSE	WBGene00006380	tab-1	WBGene00015023	B0205.9
F33H1.4	B0205.9	0.333333	NA	TRUE	FALSE	WBGene00009365	F33H1.4	WBGene00015023	B0205.9
F36F12.8	B0205.9	0.333333	NA	TRUE	FALSE	WBGene00018099	ztf-28	WBGene00015023	B0205.9
F37B4.10	B0205.9	0.333333	NA	TRUE	NA	WBGene00018140	F37B4.10	WBGene00015023	B0205.9
F40H6.4	B0205.9	0.333333	NA	TRUE	FALSE	WBGene00006547	tbx-11	WBGene00015023	B0205.9
F49E10.5	B0205.9	0.333333	NA	TRUE	NA	WBGene00006424	ctbp-1	WBGene00015023	B0205.9
F53F8.1	B0205.9	0.333333	NA	TRUE	FALSE	WBGene00009998	klf-2	WBGene00015023	B0205.9
F54C4.3	B0205.9	0.333333	NA	TRUE	NA	WBGene00018794	attf-3	WBGene00015023	B0205.9
H20J04.3	B0205.9	0.333333	NA	TRUE	NA	WBGene00019218	madf-3	WBGene00015023	B0205.9
JC8.6	B0205.9	0.333333	FALSE	TRUE	FALSE	WBGene00003037	lin-54	WBGene00015023	B0205.9
K08B4.1	B0205.9	0.333333	NA	TRUE	NA	WBGene00002245	lag-1	WBGene00015023	B0205.9
K11D2.4	B0205.9	0.333333	NA	TRUE	NA	WBGene00010770	K11D2.4	WBGene00015023	B0205.9
M142.4	B0205.9	0.333333	FALSE	TRUE	FALSE	WBGene00006873	vab-7	WBGene00015023	B0205.9
R12B2.1	B0205.9	0.333333	FALSE	TRUE	FALSE	WBGene00004858	sma-4	WBGene00015023	B0205.9
R13F6.9	B0205.9	0.333333	NA	TRUE	NA	WBGene00004857	sma-3	WBGene00015023	B0205.9
R53.3	B0205.9	0.333333	FALSE	TRUE	FALSE	WBGene00001207	egl-43	WBGene00015023	B0205.9
T22C8.4	B0205.9	0.333333	NA	TRUE	NA	WBGene00011925	T22C8.4	WBGene00015023	B0205.9
T24C4.7	B0205.9	0.333333	NA	TRUE	NA	WBGene00020763	ztf-18	WBGene00015023	B0205.9
T26A8.4	B0205.9	0.333333	NA	TRUE	FALSE	WBGene00020827	T26A8.4	WBGene00015023	B0205.9
T27A1.6	B0205.9	0.333333	FALSE	TRUE	FALSE	WBGene00003106	mab-9	WBGene00015023	B0205.9
T28H11.4	B0205.9	0.333333	NA	TRUE	NA	WBGene00003976	pes-1	WBGene00015023	B0205.9
W02D9.3	B0205.9	0.333333	NA	TRUE	NA	WBGene00012209	hmg-20	WBGene00015023	B0205.9
W03C9.4	B0205.9	0.333333	NA	TRUE	NA	WBGene00003015	lin-29	WBGene00015023	B0205.9
W05H7.4	B0205.9	0.333333	NA	TRUE	NA	WBGene00021047	zfp-3	WBGene00015023	B0205.9
W06H12.1	B0205.9	0.333333	FALSE	TRUE	FALSE	WBGene00012317	ztf-6	WBGene00015023	B0205.9
W10D9.4	B0205.9	0.333333	NA	TRUE	NA	WBGene00021132	nfyb-1	WBGene00015023	B0205.9
Y105E8A.17	B0205.9	0.333333	NA	TRUE	NA	WBGene00013676	ekl-4	WBGene00015023	B0205.9
Y108G3AL.7	B0205.9	0.333333	NA	TRUE	NA	WBGene00044689	arid-1	WBGene00015023	B0205.9
Y38E10A.6	B0205.9	0.333333	NA	TRUE	FALSE	WBGene00012584	ceh-100	WBGene00015023	B0205.9
Y47D3A.6	B0205.9	0.333333	NA	TRUE	FALSE	WBGene00006604	tra-1	WBGene00015023	B0205.9
Y47D3B.9	B0205.9	0.333333	NA	TRUE	FALSE	WBGene00012943	bed-2	WBGene00015023	B0205.9
Y48B6A.14	B0205.9	0.333333	NA	TRUE	NA	WBGene00001971	hmg-1.1	WBGene00015023	B0205.9
Y48E1B.7	B0205.9	0.333333	NA	TRUE	NA	WBGene00013006	lin-38	WBGene00015023	B0205.9
Y48G8AR.1	B0205.9	0.333333	NA	TRUE	NA	WBGene00001707	grh-1	WBGene00015023	B0205.9
Y48G9A.11	B0205.9	0.333333	NA	TRUE	NA	WBGene00021704	Y48G9A.11	WBGene00015023	B0205.9
Y51H1A.6	B0205.9	0.333333	NA	TRUE	NA	WBGene00013096	mcd-1	WBGene00015023	B0205.9
Y53C10A.12	B0205.9	0.333333	FALSE	TRUE	FALSE	WBGene00002004	hsf-1	WBGene00015023	B0205.9
Y53G8AR.9	B0205.9	0.333333	NA	TRUE	NA	WBGene00021816	Y53G8AR.9	WBGene00015023	B0205.9
Y54E10BR.8	B0205.9	0.333333	NA	TRUE	NA	WBGene00021846	ztf-23	WBGene00015023	B0205.9
Y54F10AM.4	B0205.9	0.333333	NA	TRUE	NA	WBGene00000464	ceh-44	WBGene00015023	B0205.9
Y62E10A.17	B0205.9	0.333333	NA	TRUE	NA	WBGene00013383	aptf-2	WBGene00015023	B0205.9
Y66A7A.5	B0205.9	0.333333	NA	TRUE	NA	WBGene00013425	ceh-91	WBGene00015023	B0205.9
Y67D8A.3	B0205.9	0.333333	NA	TRUE	FALSE	WBGene00022060	dmd-9	WBGene00015023	B0205.9
Y67H2A.10	B0205.9	0.333333	NA	TRUE	FALSE	WBGene00013465	Y67H2A.10	WBGene00015023	B0205.9
Y74C9A.4	B0205.9	0.333333	NA	TRUE	NA	WBGene00022278	rcor-1	WBGene00015023	B0205.9
Y80D3A.3	B0205.9	0.333333	NA	TRUE	FALSE	WBGene00013583	ceh-51	WBGene00015023	B0205.9
Y94H6A.11	B0205.9	0.333333	FALSE	TRUE	NA	WBGene00044651	egrh-3	WBGene00015023	B0205.9
Y95B8A.8	B0205.9	0.333333	NA	TRUE	NA	WBGene00022388	zfr-1	WBGene00015023	B0205.9
ZC416.1	B0205.9	0.333333	FALSE	TRUE	NA	WBGene00022608	madf-9	WBGene00015023	B0205.9
ZK337.2	B0205.9	0.333333	FALSE	TRUE	FALSE	WBGene00013970	klu-1	WBGene00015023	B0205.9
F13G11.1	B0207.1	0.333333	TRUE	FALSE	FALSE	WBGene00007058	dmd-6	WBGene00015026	B0207.1
F33H1.1	B0207.1	0.333333	TRUE	FALSE	FALSE	WBGene00000914	daf-19	WBGene00015026	B0207.1
F45C12.15	B0207.1	0.333333	NA	TRUE	NA	WBGene00018446	ceh-83	WBGene00015026	B0207.1
T09D3.4	B0207.1	0.333333	TRUE	NA	FALSE	WBGene00020385	nhr-216	WBGene00015026	B0207.1
C50B6.8	B0207.10	0.333333	TRUE	NA	NA	WBGene00008221	nhr-168	WBGene00015033	B0207.10
F52F12.4	B0207.10	0.333333	TRUE	FALSE	FALSE	WBGene00009937	lsl-1	WBGene00015033	B0207.10
C03B8.4	B0207.12	0.333333	NA	TRUE	NA	WBGene00003002	lin-13	WBGene00000232	avr-14
C08B11.3	B0207.12	0.333333	NA	TRUE	NA	WBGene00007433	swsn-7	WBGene00000232	avr-14
C30A5.7	B0207.12	0.333333	FALSE	TRUE	FALSE	WBGene00006818	unc-86	WBGene00000232	avr-14
F40H3.4	B0207.12	0.333333	NA	TRUE	FALSE	WBGene00001440	fkh-8	WBGene00000232	avr-14
F43G9.11	B0207.12	0.333333	FALSE	TRUE	FALSE	WBGene00000468	ces-1	WBGene00000232	avr-14
F45H11.1	B0207.12	0.333333	NA	TRUE	NA	WBGene00009743	sptf-1	WBGene00000232	avr-14
F49H12.1	B0207.12	0.333333	FALSE	TRUE	FALSE	WBGene00003087	lsy-2	WBGene00000232	avr-14
F55D12.4	B0207.12	0.333333	FALSE	TRUE	NA	WBGene00006790	unc-55	WBGene00000232	avr-14
F58E6.10	B0207.12	0.333333	FALSE	TRUE	FALSE	WBGene00006778	unc-42	WBGene00000232	avr-14
T08D10.1	B0207.12	0.333333	NA	TRUE	FALSE	WBGene00011614	nfya-1	WBGene00000232	avr-14
T25C12.1	B0207.12	0.333333	NA	TRUE	NA	WBGene00003003	lin-14	WBGene00000232	avr-14
Y48B6A.14	B0207.12	0.333333	NA	TRUE	NA	WBGene00001971	hmg-1.1	WBGene00000232	avr-14
C12D12.5	B0207.2	0.333333	FALSE	TRUE	NA	WBGene00015716	sox-4	WBGene00015027	B0207.2
C18B12.3	B0207.2	0.666667	TRUE	TRUE	FALSE	WBGene00001096	dsc-1	WBGene00015027	B0207.2
C27A12.5	B0207.2	0.333333	TRUE	FALSE	FALSE	WBGene00000429	ceh-2	WBGene00015027	B0207.2
C28C12.8	B0207.2	0.333333	TRUE	FALSE	NA	WBGene00001956	hlh-12	WBGene00015027	B0207.2
C30A5.7	B0207.2	0.333333	FALSE	TRUE	FALSE	WBGene00006818	unc-86	WBGene00015027	B0207.2
C34C6.8	B0207.2	0.333333	TRUE	NA	NA	WBGene00000432	ceh-7	WBGene00015027	B0207.2
C40H5.5	B0207.2	0.333333	TRUE	FALSE	FALSE	WBGene00006654	ttx-3	WBGene00015027	B0207.2
R12B2.1	B0207.2	0.333333	TRUE	FALSE	FALSE	WBGene00004858	sma-4	WBGene00015027	B0207.2
T13C5.4	B0207.2	0.333333	TRUE	NA	NA	WBGene00020485	ceh-54	WBGene00015027	B0207.2
W03A3.1	B0207.2	0.333333	TRUE	NA	FALSE	WBGene00000435	ceh-10	WBGene00015027	B0207.2
ZC123.3	B0207.2	0.333333	TRUE	FALSE	NA	WBGene00022518	zfh-2	WBGene00015027	B0207.2
ZC64.4	B0207.2	0.333333	TRUE	NA	FALSE	WBGene00002987	lim-4	WBGene00015027	B0207.2
ZK265.4	B0207.2	0.333333	TRUE	FALSE	FALSE	WBGene00000433	ceh-8	WBGene00015027	B0207.2
ZK652.5	B0207.2	0.333333	TRUE	NA	NA	WBGene00000446	ceh-23	WBGene00015027	B0207.2
C30A5.7	B0207.3	0.333333	TRUE	FALSE	FALSE	WBGene00006818	unc-86	WBGene00001676	gpa-14
F11A1.3	B0207.3	0.333333	TRUE	FALSE	FALSE	WBGene00000908	daf-12	WBGene00001676	gpa-14
F14F3.1	B0207.3	0.333333	TRUE	NA	FALSE	WBGene00006870	vab-3	WBGene00001676	gpa-14
F31E8.3	B0207.3	0.333333	TRUE	FALSE	FALSE	WBGene00006380	tab-1	WBGene00001676	gpa-14
F43G9.11	B0207.3	0.333333	FALSE	TRUE	FALSE	WBGene00000468	ces-1	WBGene00001676	gpa-14
M03D4.4	B0207.3	0.333333	TRUE	FALSE	NA	WBGene00019751	M03D4.4	WBGene00001676	gpa-14
R03C1.3	B0207.3	0.333333	TRUE	FALSE	FALSE	WBGene00000584	cog-1	WBGene00001676	gpa-14
R13A5.5	B0207.3	0.333333	TRUE	FALSE	FALSE	WBGene00000437	ceh-13	WBGene00001676	gpa-14
ZC410.1	B0207.3	0.333333	NA	TRUE	FALSE	WBGene00003610	nhr-11	WBGene00001676	gpa-14
B0414.2	B0207.4	0.333333	NA	TRUE	NA	WBGene00004393	rnt-1	WBGene00000099	air-2
C03B8.4	B0207.4	0.333333	NA	TRUE	NA	WBGene00003002	lin-13	WBGene00000099	air-2
C08C3.3	B0207.4	0.333333	NA	TRUE	FALSE	WBGene00003102	mab-5	WBGene00000099	air-2
C18B12.3	B0207.4	0.333333	FALSE	TRUE	FALSE	WBGene00001096	dsc-1	WBGene00000099	air-2
C30A5.7	B0207.4	0.333333	FALSE	TRUE	FALSE	WBGene00006818	unc-86	WBGene00000099	air-2
C47G2.2	B0207.4	0.333333	FALSE	TRUE	FALSE	WBGene00006853	unc-130	WBGene00000099	air-2
D2030.7	B0207.4	0.333333	NA	TRUE	NA	WBGene00008417	D2030.7	WBGene00000099	air-2
E02H1.7	B0207.4	0.333333	NA	TRUE	NA	WBGene00003618	nhr-19	WBGene00000099	air-2
F13G3.1	B0207.4	0.333333	TRUE	NA	FALSE	WBGene00008762	ztf-2	WBGene00000099	air-2
F15C11.1	B0207.4	0.333333	NA	TRUE	FALSE	WBGene00004773	sem-4	WBGene00000099	air-2
F21H11.3	B0207.4	0.333333	FALSE	TRUE	NA	WBGene00006543	tbx-2	WBGene00000099	air-2
F32H2.1	B0207.4	0.333333	NA	TRUE	NA	WBGene00001568	snpc-4	WBGene00000099	air-2
F33H1.4	B0207.4	0.333333	NA	TRUE	FALSE	WBGene00009365	F33H1.4	WBGene00000099	air-2
F37H8.1	B0207.4	0.333333	NA	TRUE	NA	WBGene00003046	lir-3	WBGene00000099	air-2
F45B8.4	B0207.4	0.333333	FALSE	TRUE	FALSE	WBGene00003909	pag-3	WBGene00000099	air-2
F45C12.2	B0207.4	0.333333	NA	TRUE	FALSE	WBGene00018433	ceh-82	WBGene00000099	air-2
F58E6.10	B0207.4	0.333333	FALSE	TRUE	FALSE	WBGene00006778	unc-42	WBGene00000099	air-2
JC8.6	B0207.4	0.333333	FALSE	TRUE	FALSE	WBGene00003037	lin-54	WBGene00000099	air-2
K02B9.4	B0207.4	0.333333	NA	TRUE	FALSE	WBGene00001251	elt-3	WBGene00000099	air-2
M04B2.1	B0207.4	0.333333	NA	TRUE	NA	WBGene00003218	mep-1	WBGene00000099	air-2
R09G11.2	B0207.4	0.333333	TRUE	NA	FALSE	WBGene00003600	nhr-1	WBGene00000099	air-2
R74.3	B0207.4	0.333333	FALSE	TRUE	FALSE	WBGene00006959	xbp-1	WBGene00000099	air-2
T05A10.1	B0207.4	0.333333	NA	TRUE	NA	WBGene00004862	sma-9	WBGene00000099	air-2
T19E7.2	B0207.4	0.333333	NA	TRUE	FALSE	WBGene00004804	skn-1	WBGene00000099	air-2
T23G7.1	B0207.4	0.333333	NA	TRUE	NA	WBGene00001061	dpl-1	WBGene00000099	air-2
Y102A5C.18	B0207.4	0.333333	NA	TRUE	NA	WBGene00001161	efl-1	WBGene00000099	air-2
ZK488.2	B0207.4	0.333333	NA	TRUE	NA	WBGene00003680	nhr-90	WBGene00000099	air-2
ZK662.4	B0207.4	0.333333	NA	TRUE	NA	WBGene00023497	lin-15B	WBGene00000099	air-2
C07A12.1	B0207.5	0.333333	TRUE	FALSE	NA	WBGene00001821	ham-2	WBGene00015028	B0207.5
F07C3.10	B0207.5	0.333333	TRUE	NA	FALSE	WBGene00017198	nhr-36	WBGene00015028	B0207.5
T18D3.2	B0207.5	0.333333	TRUE	NA	FALSE	WBGene00003854	odr-7	WBGene00015028	B0207.5
Y53C10A.12	B0207.5	0.333333	FALSE	TRUE	FALSE	WBGene00002004	hsf-1	WBGene00015028	B0207.5
B0414.2	B0207.6	0.333333	NA	TRUE	NA	WBGene00004393	rnt-1	WBGene00015029	B0207.6
C03B8.4	B0207.6	0.333333	NA	TRUE	NA	WBGene00003002	lin-13	WBGene00015029	B0207.6
C08C3.3	B0207.6	0.333333	NA	TRUE	FALSE	WBGene00003102	mab-5	WBGene00015029	B0207.6
C18B12.3	B0207.6	0.333333	FALSE	TRUE	FALSE	WBGene00001096	dsc-1	WBGene00015029	B0207.6
C30A5.7	B0207.6	0.333333	FALSE	TRUE	FALSE	WBGene00006818	unc-86	WBGene00015029	B0207.6
C47G2.2	B0207.6	0.333333	FALSE	TRUE	FALSE	WBGene00006853	unc-130	WBGene00015029	B0207.6
D2030.7	B0207.6	0.333333	NA	TRUE	NA	WBGene00008417	D2030.7	WBGene00015029	B0207.6
E02H1.7	B0207.6	0.333333	NA	TRUE	NA	WBGene00003618	nhr-19	WBGene00015029	B0207.6
F13G3.1	B0207.6	0.333333	TRUE	NA	FALSE	WBGene00008762	ztf-2	WBGene00015029	B0207.6
F15C11.1	B0207.6	0.333333	NA	TRUE	FALSE	WBGene00004773	sem-4	WBGene00015029	B0207.6
F21H11.3	B0207.6	0.666667	TRUE	TRUE	NA	WBGene00006543	tbx-2	WBGene00015029	B0207.6
F25D7.3	B0207.6	0.333333	NA	TRUE	FALSE	WBGene00003847	blmp-1	WBGene00015029	B0207.6
F32H2.1	B0207.6	0.333333	NA	TRUE	NA	WBGene00001568	snpc-4	WBGene00015029	B0207.6
F37H8.1	B0207.6	0.333333	NA	TRUE	NA	WBGene00003046	lir-3	WBGene00015029	B0207.6
F45B8.4	B0207.6	0.333333	FALSE	TRUE	FALSE	WBGene00003909	pag-3	WBGene00015029	B0207.6
F45C12.2	B0207.6	0.333333	NA	TRUE	FALSE	WBGene00018433	ceh-82	WBGene00015029	B0207.6
F58E6.10	B0207.6	0.333333	FALSE	TRUE	FALSE	WBGene00006778	unc-42	WBGene00015029	B0207.6
JC8.6	B0207.6	0.333333	FALSE	TRUE	FALSE	WBGene00003037	lin-54	WBGene00015029	B0207.6
K02B9.4	B0207.6	0.333333	NA	TRUE	FALSE	WBGene00001251	elt-3	WBGene00015029	B0207.6
M04B2.1	B0207.6	0.333333	NA	TRUE	NA	WBGene00003218	mep-1	WBGene00015029	B0207.6
R74.3	B0207.6	0.333333	FALSE	TRUE	FALSE	WBGene00006959	xbp-1	WBGene00015029	B0207.6
T05A10.1	B0207.6	0.333333	NA	TRUE	NA	WBGene00004862	sma-9	WBGene00015029	B0207.6
T19E7.2	B0207.6	0.333333	NA	TRUE	FALSE	WBGene00004804	skn-1	WBGene00015029	B0207.6
T23G7.1	B0207.6	0.333333	NA	TRUE	NA	WBGene00001061	dpl-1	WBGene00015029	B0207.6
T27A1.6	B0207.6	0.333333	TRUE	FALSE	FALSE	WBGene00003106	mab-9	WBGene00015029	B0207.6
Y102A5C.18	B0207.6	0.333333	NA	TRUE	NA	WBGene00001161	efl-1	WBGene00015029	B0207.6
ZK488.2	B0207.6	0.333333	NA	TRUE	NA	WBGene00003680	nhr-90	WBGene00015029	B0207.6
ZK662.4	B0207.6	0.333333	NA	TRUE	NA	WBGene00023497	lin-15B	WBGene00015029	B0207.6
C25A1.2	B0207.7	0.333333	FALSE	TRUE	FALSE	WBGene00001442	fkh-10	WBGene00015030	B0207.7
R02C2.4	B0207.7	0.333333	TRUE	NA	NA	WBGene00019816	nhr-204	WBGene00015030	B0207.7
R08E3.4	B0207.7	0.333333	TRUE	FALSE	FALSE	WBGene00019960	ztf-16	WBGene00015030	B0207.7
T28F12.2	B0207.7	0.333333	TRUE	FALSE	NA	WBGene00006796	unc-62	WBGene00015030	B0207.7
C18B12.3	B0207.9	0.333333	FALSE	TRUE	FALSE	WBGene00001096	dsc-1	WBGene00015032	B0207.9
D1046.2	B0212.1	0.333333	NA	TRUE	NA	WBGene00008363	D1046.2	WBGene00015035	otpl-1
F32H2.1	B0212.1	0.333333	NA	TRUE	NA	WBGene00001568	snpc-4	WBGene00015035	otpl-1
F37B4.10	B0212.1	0.333333	NA	TRUE	NA	WBGene00018140	F37B4.10	WBGene00015035	otpl-1
R12B2.1	B0212.1	0.333333	TRUE	FALSE	FALSE	WBGene00004858	sma-4	WBGene00015035	otpl-1
ZC123.3	B0212.1	0.333333	FALSE	TRUE	NA	WBGene00022518	zfh-2	WBGene00015035	otpl-1
C46F11.3	B0212.3	0.333333	NA	TRUE	NA	WBGene00008118	madf-8	WBGene00015037	B0212.3
C54G6.1	B0212.3	0.333333	NA	TRUE	NA	WBGene00016930	madf-6	WBGene00015037	B0212.3
T26C11.7	B0212.3	0.333333	NA	TRUE	FALSE	WBGene00000460	ceh-39	WBGene00015037	B0212.3
Y48E1B.7	B0212.3	0.333333	NA	TRUE	NA	WBGene00013006	lin-38	WBGene00015037	B0212.3
Y51H1A.6	B0212.3	0.333333	NA	TRUE	NA	WBGene00013096	mcd-1	WBGene00015037	B0212.3
C01B12.2	B0212.4	0.333333	NA	TRUE	FALSE	WBGene00015285	gmeb-1	WBGene00015038	nstp-6
C08B11.3	B0212.4	0.333333	NA	TRUE	NA	WBGene00007433	swsn-7	WBGene00015038	nstp-6
C27D6.4	B0212.4	0.333333	FALSE	TRUE	FALSE	WBGene00016162	crh-2	WBGene00015038	nstp-6
C37E2.5	B0212.4	0.333333	FALSE	TRUE	FALSE	WBGene00000458	ceh-37	WBGene00015038	nstp-6
C48D5.1	B0212.4	0.333333	FALSE	TRUE	FALSE	WBGene00003605	nhr-6	WBGene00015038	nstp-6
F10B5.3	B0212.4	0.333333	FALSE	TRUE	FALSE	WBGene00008640	F10B5.3	WBGene00015038	nstp-6
F10C1.5	B0212.4	0.333333	TRUE	NA	FALSE	WBGene00017326	dmd-5	WBGene00015038	nstp-6
F13H6.1	B0212.4	0.333333	FALSE	TRUE	NA	WBGene00017430	bcl-11	WBGene00015038	nstp-6
F26D12.1	B0212.4	0.333333	NA	TRUE	NA	WBGene00001439	fkh-7	WBGene00015038	nstp-6
F38A6.1	B0212.4	0.333333	NA	TRUE	FALSE	WBGene00004013	pha-4	WBGene00015038	nstp-6
M04B2.1	B0212.4	0.333333	NA	TRUE	NA	WBGene00003218	mep-1	WBGene00015038	nstp-6
T04G9.1	B0212.4	0.333333	NA	TRUE	NA	WBGene00020214	attf-5	WBGene00015038	nstp-6
T06C12.6	B0212.4	0.333333	NA	TRUE	FALSE	WBGene00003692	nhr-102	WBGene00015038	nstp-6
T26A8.4	B0212.4	0.333333	NA	TRUE	FALSE	WBGene00020827	T26A8.4	WBGene00015038	nstp-6
Y102A5C.18	B0212.4	0.333333	NA	TRUE	NA	WBGene00001161	efl-1	WBGene00015038	nstp-6
Y46E12A.4	B0212.4	0.333333	TRUE	NA	NA	WBGene00044798	tbx-43	WBGene00015038	nstp-6
Y48E1B.7	B0212.4	0.333333	NA	TRUE	NA	WBGene00013006	lin-38	WBGene00015038	nstp-6
Y51H1A.6	B0212.4	0.333333	NA	TRUE	NA	WBGene00013096	mcd-1	WBGene00015038	nstp-6
ZK488.2	B0212.4	0.333333	NA	TRUE	NA	WBGene00003680	nhr-90	WBGene00015038	nstp-6
ZK662.3	B0212.4	0.333333	NA	TRUE	NA	WBGene00003638	nhr-48	WBGene00015038	nstp-6
C27D6.4	B0212.5	0.333333	TRUE	FALSE	FALSE	WBGene00016162	crh-2	WBGene00003889	osm-9
F11A1.3	B0212.5	0.333333	TRUE	FALSE	FALSE	WBGene00000908	daf-12	WBGene00003889	osm-9
F40H3.4	B0212.5	0.333333	NA	TRUE	FALSE	WBGene00001440	fkh-8	WBGene00003889	osm-9
T01E8.2	B0212.5	0.333333	TRUE	FALSE	NA	WBGene00004334	ref-1	WBGene00003889	osm-9
T05G5.2	B0212.5	0.333333	NA	TRUE	NA	WBGene00001951	hlh-4	WBGene00003889	osm-9
Y46E12A.4	B0212.5	0.333333	TRUE	NA	NA	WBGene00044798	tbx-43	WBGene00003889	osm-9
C47G2.2	B0213.10	0.333333	TRUE	FALSE	FALSE	WBGene00006853	unc-130	WBGene00015040	cyp-34A5
F43C1.4	B0213.10	0.333333	NA	TRUE	FALSE	WBGene00003619	nhr-20	WBGene00015040	cyp-34A5
B0412.1	B0213.12	0.333333	NA	NA	TRUE	WBGene00000895	dac-1	WBGene00015042	cyp-34A7
C17A2.8	B0213.12	0.333333	NA	NA	TRUE	WBGene00003662	nhr-72	WBGene00015042	cyp-34A7
C33G8.6	B0213.12	0.333333	FALSE	FALSE	TRUE	WBGene00003632	nhr-42	WBGene00015042	cyp-34A7
F10C1.5	B0213.12	0.333333	FALSE	NA	TRUE	WBGene00017326	dmd-5	WBGene00015042	cyp-34A7
F43C1.4	B0213.12	0.333333	NA	FALSE	TRUE	WBGene00003619	nhr-20	WBGene00015042	cyp-34A7
F46C8.5	B0213.12	0.333333	FALSE	FALSE	TRUE	WBGene00000438	ceh-14	WBGene00015042	cyp-34A7
F58E6.10	B0213.12	0.333333	FALSE	FALSE	TRUE	WBGene00006778	unc-42	WBGene00015042	cyp-34A7
R04B5.3	B0213.12	0.333333	NA	NA	TRUE	WBGene00011002	nhr-205	WBGene00015042	cyp-34A7
T12C9.1	B0213.12	0.333333	NA	NA	TRUE	WBGene00020460	nhr-273	WBGene00015042	cyp-34A7
T18D3.2	B0213.12	0.333333	FALSE	NA	TRUE	WBGene00003854	odr-7	WBGene00015042	cyp-34A7
Y40B10A.8	B0213.12	0.333333	FALSE	NA	TRUE	WBGene00003676	nhr-86	WBGene00015042	cyp-34A7
Y51A2D.17	B0213.12	0.333333	FALSE	NA	TRUE	WBGene00003660	nhr-70	WBGene00015042	cyp-34A7
Y82E9BR.17	B0213.12	0.333333	NA	NA	TRUE	WBGene00022349	Y82E9BR.17	WBGene00015042	cyp-34A7
ZC204.12	B0213.12	0.333333	NA	NA	TRUE	WBGene00022562	ZC204.12	WBGene00015042	cyp-34A7
ZK455.6	B0213.12	0.333333	NA	NA	TRUE	WBGene00013976	hizr-1	WBGene00015042	cyp-34A7
F11A10.2	B0213.14	0.333333	NA	TRUE	NA	WBGene00008683	repo-1	WBGene00015043	cyp-34A8
F21H11.3	B0213.14	0.333333	FALSE	TRUE	NA	WBGene00006543	tbx-2	WBGene00015043	cyp-34A8
F43C1.4	B0213.14	0.333333	NA	TRUE	FALSE	WBGene00003619	nhr-20	WBGene00015043	cyp-34A8
T06C12.6	B0213.14	0.333333	NA	TRUE	FALSE	WBGene00003692	nhr-102	WBGene00015043	cyp-34A8
T15D6.6	B0213.14	0.333333	NA	TRUE	NA	WBGene00003667	nhr-77	WBGene00015043	cyp-34A8
C08F8.8	B0213.15	0.333333	FALSE	NA	TRUE	WBGene00003657	nhr-67	WBGene00015044	cyp-34A9
C11G6.4	B0213.15	0.333333	NA	TRUE	FALSE	WBGene00003624	nhr-28	WBGene00015044	cyp-34A9
C32D5.1	B0213.15	0.333333	NA	NA	TRUE	WBGene00016310	txt-18	WBGene00015044	cyp-34A9
C33G8.6	B0213.15	0.666667	FALSE	TRUE	TRUE	WBGene00003632	nhr-42	WBGene00015044	cyp-34A9
F13G11.1	B0213.15	0.333333	FALSE	TRUE	FALSE	WBGene00007058	dmd-6	WBGene00015044	cyp-34A9
F29G9.4	B0213.15	0.333333	FALSE	TRUE	NA	WBGene00001345	fos-1	WBGene00015044	cyp-34A9
F43C1.4	B0213.15	0.333333	NA	TRUE	FALSE	WBGene00003619	nhr-20	WBGene00015044	cyp-34A9
F44E7.8	B0213.15	0.333333	FALSE	NA	TRUE	WBGene00018430	nhr-142	WBGene00015044	cyp-34A9
H10E21.3	B0213.15	0.333333	NA	TRUE	NA	WBGene00003670	nhr-80	WBGene00015044	cyp-34A9
K02B9.4	B0213.15	0.333333	NA	TRUE	FALSE	WBGene00001251	elt-3	WBGene00015044	cyp-34A9
R13H8.1	B0213.15	0.333333	FALSE	TRUE	FALSE	WBGene00000912	daf-16	WBGene00015044	cyp-34A9
T05A10.1	B0213.15	0.333333	NA	TRUE	NA	WBGene00004862	sma-9	WBGene00015044	cyp-34A9
T06C12.6	B0213.15	0.333333	NA	TRUE	FALSE	WBGene00003692	nhr-102	WBGene00015044	cyp-34A9
T07C4.2	B0213.15	0.333333	NA	FALSE	TRUE	WBGene00006545	tbx-8	WBGene00015044	cyp-34A9
T07C4.6	B0213.15	0.333333	NA	FALSE	TRUE	WBGene00006546	tbx-9	WBGene00015044	cyp-34A9
T09A12.4	B0213.15	0.333333	FALSE	NA	TRUE	WBGene00003656	nhr-66	WBGene00015044	cyp-34A9
T12C9.1	B0213.15	0.333333	NA	NA	TRUE	WBGene00020460	nhr-273	WBGene00015044	cyp-34A9
T12C9.6	B0213.15	0.333333	NA	NA	TRUE	WBGene00003615	nhr-16	WBGene00015044	cyp-34A9
T15D6.6	B0213.15	0.333333	NA	TRUE	NA	WBGene00003667	nhr-77	WBGene00015044	cyp-34A9
Y40B10A.8	B0213.15	0.333333	FALSE	NA	TRUE	WBGene00003676	nhr-86	WBGene00015044	cyp-34A9
ZK455.6	B0213.15	0.333333	NA	NA	TRUE	WBGene00013976	hizr-1	WBGene00015044	cyp-34A9
ZK488.2	B0213.15	0.333333	NA	TRUE	NA	WBGene00003680	nhr-90	WBGene00015044	cyp-34A9
C11G6.4	B0213.16	0.333333	NA	TRUE	FALSE	WBGene00003624	nhr-28	WBGene00015045	cyp-34A10
T09A12.4	B0213.16	0.333333	TRUE	NA	FALSE	WBGene00003656	nhr-66	WBGene00015045	cyp-34A10
T15D6.6	B0213.16	0.333333	NA	TRUE	NA	WBGene00003667	nhr-77	WBGene00015045	cyp-34A10
Y40B10A.8	B0213.16	0.333333	TRUE	NA	FALSE	WBGene00003676	nhr-86	WBGene00015045	cyp-34A10
Y51A2D.17	B0213.16	0.333333	TRUE	NA	FALSE	WBGene00003660	nhr-70	WBGene00015045	cyp-34A10
C01H6.5	B0213.17	0.333333	FALSE	TRUE	FALSE	WBGene00003622	nhr-23	WBGene00015046	nlp-34
C04A2.3	B0213.17	0.333333	NA	TRUE	NA	WBGene00001194	egl-27	WBGene00015046	nlp-34
C05G6.1	B0213.17	0.333333	NA	TRUE	NA	WBGene00015497	nhr-76	WBGene00015046	nlp-34
C25A1.2	B0213.17	0.333333	TRUE	FALSE	FALSE	WBGene00001442	fkh-10	WBGene00015046	nlp-34
C29E6.5	B0213.17	0.333333	NA	TRUE	NA	WBGene00003633	nhr-43	WBGene00015046	nlp-34
C47C12.3	B0213.17	0.333333	FALSE	TRUE	FALSE	WBGene00004335	ref-2	WBGene00015046	nlp-34
C48D5.1	B0213.17	0.333333	TRUE	FALSE	FALSE	WBGene00003605	nhr-6	WBGene00015046	nlp-34
E02H1.7	B0213.17	0.333333	NA	TRUE	NA	WBGene00003618	nhr-19	WBGene00015046	nlp-34
F10B5.3	B0213.17	0.333333	TRUE	FALSE	FALSE	WBGene00008640	F10B5.3	WBGene00015046	nlp-34
F11C1.6	B0213.17	0.333333	NA	TRUE	FALSE	WBGene00003623	nhr-25	WBGene00015046	nlp-34
F21D12.1	B0213.17	0.333333	NA	TRUE	NA	WBGene00003620	nhr-21	WBGene00015046	nlp-34
F21H11.3	B0213.17	0.333333	FALSE	TRUE	NA	WBGene00006543	tbx-2	WBGene00015046	nlp-34
F22D3.1	B0213.17	0.333333	FALSE	TRUE	FALSE	WBGene00000459	ceh-38	WBGene00015046	nlp-34
F31E3.1	B0213.17	0.333333	NA	TRUE	FALSE	WBGene00000443	ceh-20	WBGene00015046	nlp-34
F43C1.4	B0213.17	0.333333	NA	TRUE	FALSE	WBGene00003619	nhr-20	WBGene00015046	nlp-34
F44A6.2	B0213.17	0.333333	TRUE	NA	FALSE	WBGene00004786	sex-1	WBGene00015046	nlp-34
F45C12.15	B0213.17	0.333333	NA	TRUE	NA	WBGene00018446	ceh-83	WBGene00015046	nlp-34
F46G10.6	B0213.17	0.333333	FALSE	TRUE	FALSE	WBGene00003511	mxl-3	WBGene00015046	nlp-34
F55C5.11	B0213.17	0.333333	TRUE	NA	NA	WBGene00044791	bnc-1	WBGene00015046	nlp-34
F58A4.7	B0213.17	0.333333	NA	TRUE	FALSE	WBGene00001955	hlh-11	WBGene00015046	nlp-34
K02B9.4	B0213.17	0.333333	NA	TRUE	FALSE	WBGene00001251	elt-3	WBGene00015046	nlp-34
K11E4.5	B0213.17	0.333333	NA	TRUE	FALSE	WBGene00003661	nhr-71	WBGene00015046	nlp-34
M6.3	B0213.17	0.333333	TRUE	FALSE	NA	WBGene00004011	pha-2	WBGene00015046	nlp-34
R03E9.1	B0213.17	0.333333	NA	TRUE	NA	WBGene00003163	mdl-1	WBGene00015046	nlp-34
R13F6.9	B0213.17	0.333333	NA	TRUE	NA	WBGene00004857	sma-3	WBGene00015046	nlp-34
T06C12.6	B0213.17	0.333333	NA	TRUE	FALSE	WBGene00003692	nhr-102	WBGene00015046	nlp-34
T10B11.3	B0213.17	0.333333	NA	TRUE	NA	WBGene00020399	ztf-4	WBGene00015046	nlp-34
T24H10.7	B0213.17	0.333333	FALSE	TRUE	NA	WBGene00012005	2001-06-01	WBGene00015046	nlp-34
T27C4.4	B0213.17	0.333333	NA	TRUE	NA	WBGene00003025	lin-40	WBGene00015046	nlp-34
W05B5.3	B0213.17	0.333333	FALSE	TRUE	FALSE	WBGene00003675	nhr-85	WBGene00015046	nlp-34
W09C2.1	B0213.17	0.333333	NA	TRUE	FALSE	WBGene00001249	elt-1	WBGene00015046	nlp-34
Y41C4A.4	B0213.17	0.333333	TRUE	NA	NA	WBGene00000793	crh-1	WBGene00015046	nlp-34
Y53C10A.12	B0213.17	0.333333	TRUE	FALSE	FALSE	WBGene00002004	hsf-1	WBGene00015046	nlp-34
ZC410.1	B0213.17	0.333333	NA	TRUE	FALSE	WBGene00003610	nhr-11	WBGene00015046	nlp-34
C01H6.5	B0213.2	0.333333	FALSE	TRUE	FALSE	WBGene00003622	nhr-23	WBGene00003765	nlp-27
F21H11.3	B0213.2	0.333333	FALSE	TRUE	NA	WBGene00006543	tbx-2	WBGene00003765	nlp-27
F43C1.4	B0213.2	0.333333	NA	TRUE	FALSE	WBGene00003619	nhr-20	WBGene00003765	nlp-27
F46F3.1	B0213.2	0.333333	FALSE	TRUE	FALSE	WBGene00000449	ceh-27	WBGene00003765	nlp-27
K02B9.4	B0213.2	0.333333	NA	TRUE	FALSE	WBGene00001251	elt-3	WBGene00003765	nlp-27
R03E9.1	B0213.2	0.333333	NA	TRUE	NA	WBGene00003163	mdl-1	WBGene00003765	nlp-27
R13F6.9	B0213.2	0.333333	NA	TRUE	NA	WBGene00004857	sma-3	WBGene00003765	nlp-27
T22H9.4	B0213.2	0.333333	FALSE	TRUE	FALSE	WBGene00020708	dmd-8	WBGene00003765	nlp-27
W05B5.3	B0213.2	0.333333	FALSE	TRUE	FALSE	WBGene00003675	nhr-85	WBGene00003765	nlp-27
ZK337.2	B0213.2	0.333333	FALSE	TRUE	FALSE	WBGene00013970	klu-1	WBGene00003765	nlp-27
E02H1.7	B0213.3	0.333333	NA	TRUE	NA	WBGene00003618	nhr-19	WBGene00003766	nlp-28
F21H11.3	B0213.3	0.333333	FALSE	TRUE	NA	WBGene00006543	tbx-2	WBGene00003766	nlp-28
F43C1.4	B0213.3	0.333333	NA	TRUE	FALSE	WBGene00003619	nhr-20	WBGene00003766	nlp-28
K02B9.4	B0213.3	0.333333	NA	TRUE	FALSE	WBGene00001251	elt-3	WBGene00003766	nlp-28
C01H6.5	B0213.4	0.333333	FALSE	TRUE	FALSE	WBGene00003622	nhr-23	WBGene00003767	nlp-29
C27D6.4	B0213.4	0.333333	FALSE	TRUE	FALSE	WBGene00016162	crh-2	WBGene00003767	nlp-29
C29E6.5	B0213.4	0.333333	NA	TRUE	NA	WBGene00003633	nhr-43	WBGene00003767	nlp-29
F11C1.6	B0213.4	0.333333	NA	TRUE	FALSE	WBGene00003623	nhr-25	WBGene00003767	nlp-29
F21D12.1	B0213.4	0.333333	NA	TRUE	NA	WBGene00003620	nhr-21	WBGene00003767	nlp-29
F43C1.4	B0213.4	0.333333	NA	TRUE	FALSE	WBGene00003619	nhr-20	WBGene00003767	nlp-29
F46G10.6	B0213.4	0.333333	FALSE	TRUE	FALSE	WBGene00003511	mxl-3	WBGene00003767	nlp-29
K02B9.4	B0213.4	0.333333	NA	TRUE	FALSE	WBGene00001251	elt-3	WBGene00003767	nlp-29
K11E4.5	B0213.4	0.333333	NA	TRUE	FALSE	WBGene00003661	nhr-71	WBGene00003767	nlp-29
R03E9.1	B0213.4	0.333333	NA	TRUE	NA	WBGene00003163	mdl-1	WBGene00003767	nlp-29
R13F6.9	B0213.4	0.333333	NA	TRUE	NA	WBGene00004857	sma-3	WBGene00003767	nlp-29
T27C4.4	B0213.4	0.333333	NA	TRUE	NA	WBGene00003025	lin-40	WBGene00003767	nlp-29
W05B5.3	B0213.4	0.333333	FALSE	TRUE	FALSE	WBGene00003675	nhr-85	WBGene00003767	nlp-29
Y48G8AR.1	B0213.4	0.333333	NA	TRUE	NA	WBGene00001707	grh-1	WBGene00003767	nlp-29
ZK686.4	B0213.4	0.333333	NA	TRUE	NA	WBGene00022794	snu-23	WBGene00003767	nlp-29
F11C1.6	B0213.5	0.333333	NA	TRUE	FALSE	WBGene00003623	nhr-25	WBGene00003768	nlp-30
F21D12.1	B0213.5	0.333333	NA	TRUE	NA	WBGene00003620	nhr-21	WBGene00003768	nlp-30
R13F6.9	B0213.5	0.333333	NA	TRUE	NA	WBGene00004857	sma-3	WBGene00003768	nlp-30
C01H6.5	B0213.6	0.333333	FALSE	TRUE	FALSE	WBGene00003622	nhr-23	WBGene00003769	nlp-31
C04A2.3	B0213.6	0.333333	NA	TRUE	NA	WBGene00001194	egl-27	WBGene00003769	nlp-31
C05G6.1	B0213.6	0.333333	NA	TRUE	NA	WBGene00015497	nhr-76	WBGene00003769	nlp-31
C29E6.5	B0213.6	0.333333	NA	TRUE	NA	WBGene00003633	nhr-43	WBGene00003769	nlp-31
C47C12.3	B0213.6	0.333333	FALSE	TRUE	FALSE	WBGene00004335	ref-2	WBGene00003769	nlp-31
E02H1.7	B0213.6	0.333333	NA	TRUE	NA	WBGene00003618	nhr-19	WBGene00003769	nlp-31
F11C1.6	B0213.6	0.333333	NA	TRUE	FALSE	WBGene00003623	nhr-25	WBGene00003769	nlp-31
F21D12.1	B0213.6	0.333333	NA	TRUE	NA	WBGene00003620	nhr-21	WBGene00003769	nlp-31
F21H11.3	B0213.6	0.333333	FALSE	TRUE	NA	WBGene00006543	tbx-2	WBGene00003769	nlp-31
F22D3.1	B0213.6	0.333333	FALSE	TRUE	FALSE	WBGene00000459	ceh-38	WBGene00003769	nlp-31
F31E3.1	B0213.6	0.333333	NA	TRUE	FALSE	WBGene00000443	ceh-20	WBGene00003769	nlp-31
F43C1.4	B0213.6	0.333333	NA	TRUE	FALSE	WBGene00003619	nhr-20	WBGene00003769	nlp-31
F46G10.6	B0213.6	0.333333	FALSE	TRUE	FALSE	WBGene00003511	mxl-3	WBGene00003769	nlp-31
F58A4.7	B0213.6	0.333333	NA	TRUE	FALSE	WBGene00001955	hlh-11	WBGene00003769	nlp-31
K02B9.4	B0213.6	0.333333	NA	TRUE	FALSE	WBGene00001251	elt-3	WBGene00003769	nlp-31
K11E4.5	B0213.6	0.333333	NA	TRUE	FALSE	WBGene00003661	nhr-71	WBGene00003769	nlp-31
R03E9.1	B0213.6	0.333333	NA	TRUE	NA	WBGene00003163	mdl-1	WBGene00003769	nlp-31
R13F6.9	B0213.6	0.333333	NA	TRUE	NA	WBGene00004857	sma-3	WBGene00003769	nlp-31
T06C12.6	B0213.6	0.333333	NA	TRUE	FALSE	WBGene00003692	nhr-102	WBGene00003769	nlp-31
T10B11.3	B0213.6	0.333333	NA	TRUE	NA	WBGene00020399	ztf-4	WBGene00003769	nlp-31
T24H10.7	B0213.6	0.333333	FALSE	TRUE	NA	WBGene00012005	2001-06-01	WBGene00003769	nlp-31
T27C4.4	B0213.6	0.333333	NA	TRUE	NA	WBGene00003025	lin-40	WBGene00003769	nlp-31
W05B5.3	B0213.6	0.333333	FALSE	TRUE	FALSE	WBGene00003675	nhr-85	WBGene00003769	nlp-31
W09C2.1	B0213.6	0.333333	NA	TRUE	FALSE	WBGene00001249	elt-1	WBGene00003769	nlp-31
ZC410.1	B0213.6	0.333333	NA	TRUE	FALSE	WBGene00003610	nhr-11	WBGene00003769	nlp-31
C39E6.4	B0218.1	0.333333	FALSE	FALSE	TRUE	WBGene00003377	mls-2	WBGene00015047	faah-1
F10B5.3	B0218.1	0.333333	FALSE	FALSE	TRUE	WBGene00008640	F10B5.3	WBGene00015047	faah-1
F21H11.3	B0218.1	0.333333	TRUE	FALSE	NA	WBGene00006543	tbx-2	WBGene00015047	faah-1
F38A6.1	B0218.1	0.333333	NA	TRUE	FALSE	WBGene00004013	pha-4	WBGene00015047	faah-1
F40F8.7	B0218.1	0.333333	NA	FALSE	TRUE	WBGene00004096	pqm-1	WBGene00015047	faah-1
JC8.6	B0218.1	0.333333	FALSE	FALSE	TRUE	WBGene00003037	lin-54	WBGene00015047	faah-1
Y15E3A.1	B0218.1	0.333333	NA	NA	TRUE	WBGene00003681	nhr-91	WBGene00015047	faah-1
Y46E12A.4	B0218.1	0.333333	TRUE	NA	NA	WBGene00044798	tbx-43	WBGene00015047	faah-1
ZC204.12	B0218.1	0.333333	NA	NA	TRUE	WBGene00022562	ZC204.12	WBGene00015047	faah-1
B0564.10	B0218.2	0.333333	TRUE	FALSE	FALSE	WBGene00006766	unc-30	WBGene00015048	faah-2
C09G12.1	B0218.2	0.333333	TRUE	NA	NA	WBGene00015651	ceh-53	WBGene00015048	faah-2
C11G6.4	B0218.2	0.333333	NA	TRUE	FALSE	WBGene00003624	nhr-28	WBGene00015048	faah-2
C18G1.2	B0218.2	0.333333	TRUE	NA	FALSE	WBGene00015981	elt-7	WBGene00015048	faah-2
C27D6.4	B0218.2	0.333333	FALSE	TRUE	FALSE	WBGene00016162	crh-2	WBGene00015048	faah-2
C33D3.1	B0218.2	0.333333	FALSE	TRUE	NA	WBGene00001250	elt-2	WBGene00015048	faah-2
C37E2.4	B0218.2	0.333333	TRUE	FALSE	FALSE	WBGene00000457	ceh-36	WBGene00015048	faah-2
C37F5.1	B0218.2	0.333333	FALSE	TRUE	FALSE	WBGene00002990	lin-1	WBGene00015048	faah-2
D1005.3	B0218.2	0.333333	FALSE	TRUE	FALSE	WBGene00016997	cebp-1	WBGene00015048	faah-2
E02H1.7	B0218.2	0.333333	NA	TRUE	NA	WBGene00003618	nhr-19	WBGene00015048	faah-2
F13G11.1	B0218.2	0.333333	FALSE	TRUE	FALSE	WBGene00007058	dmd-6	WBGene00015048	faah-2
F22A3.5	B0218.2	0.333333	FALSE	TRUE	NA	WBGene00017690	ceh-60	WBGene00015048	faah-2
F29G9.4	B0218.2	0.333333	FALSE	TRUE	NA	WBGene00001345	fos-1	WBGene00015048	faah-2
F31E3.1	B0218.2	0.333333	NA	TRUE	FALSE	WBGene00000443	ceh-20	WBGene00015048	faah-2
F38A6.1	B0218.2	0.333333	NA	TRUE	FALSE	WBGene00004013	pha-4	WBGene00015048	faah-2
F40F8.7	B0218.2	0.333333	NA	TRUE	FALSE	WBGene00004096	pqm-1	WBGene00015048	faah-2
F44E7.8	B0218.2	0.333333	TRUE	NA	FALSE	WBGene00018430	nhr-142	WBGene00015048	faah-2
F52C12.5	B0218.2	0.333333	TRUE	NA	FALSE	WBGene00001253	elt-6	WBGene00015048	faah-2
F58A4.7	B0218.2	0.333333	NA	TRUE	FALSE	WBGene00001955	hlh-11	WBGene00015048	faah-2
H10E21.3	B0218.2	0.333333	NA	TRUE	NA	WBGene00003670	nhr-80	WBGene00015048	faah-2
R09G11.2	B0218.2	0.333333	TRUE	NA	FALSE	WBGene00003600	nhr-1	WBGene00015048	faah-2
R12B2.1	B0218.2	0.333333	FALSE	TRUE	FALSE	WBGene00004858	sma-4	WBGene00015048	faah-2
R13H8.1	B0218.2	0.333333	FALSE	TRUE	FALSE	WBGene00000912	daf-16	WBGene00015048	faah-2
T05A10.1	B0218.2	0.333333	NA	TRUE	NA	WBGene00004862	sma-9	WBGene00015048	faah-2
T06C12.6	B0218.2	0.333333	NA	TRUE	FALSE	WBGene00003692	nhr-102	WBGene00015048	faah-2
T06C12.7	B0218.2	0.333333	TRUE	FALSE	FALSE	WBGene00003674	nhr-84	WBGene00015048	faah-2
T15D6.6	B0218.2	0.333333	NA	TRUE	NA	WBGene00003667	nhr-77	WBGene00015048	faah-2
T20F7.1	B0218.2	0.333333	NA	TRUE	NA	WBGene00020630	T20F7.1	WBGene00015048	faah-2
T24H10.7	B0218.2	0.333333	FALSE	TRUE	NA	WBGene00012005	2001-06-01	WBGene00015048	faah-2
T26H2.9	B0218.2	0.333333	TRUE	NA	FALSE	WBGene00003669	nhr-79	WBGene00015048	faah-2
T28F12.2	B0218.2	0.333333	FALSE	TRUE	NA	WBGene00006796	unc-62	WBGene00015048	faah-2
Y113G7A.6	B0218.2	0.333333	TRUE	NA	FALSE	WBGene00006652	ttx-1	WBGene00015048	faah-2
Y22F5A.1	B0218.2	0.333333	TRUE	FALSE	NA	WBGene00012494	nhr-232	WBGene00015048	faah-2
Y47D3A.6	B0218.2	0.333333	NA	TRUE	FALSE	WBGene00006604	tra-1	WBGene00015048	faah-2
Y51A2D.17	B0218.2	0.333333	TRUE	NA	FALSE	WBGene00003660	nhr-70	WBGene00015048	faah-2
Y75B8A.1	B0218.2	0.333333	FALSE	TRUE	FALSE	WBGene00004024	php-3	WBGene00015048	faah-2
ZC247.3	B0218.2	0.333333	TRUE	FALSE	FALSE	WBGene00003000	lin-11	WBGene00015048	faah-2
ZK1193.5	B0218.2	0.333333	NA	TRUE	NA	WBGene00022861	dve-1	WBGene00015048	faah-2
ZK488.2	B0218.2	0.333333	NA	TRUE	NA	WBGene00003680	nhr-90	WBGene00015048	faah-2
ZK662.3	B0218.2	0.333333	NA	TRUE	NA	WBGene00003638	nhr-48	WBGene00015048	faah-2
ZK993.1	B0218.2	0.333333	TRUE	FALSE	FALSE	WBGene00022837	ceh-45	WBGene00015048	faah-2
C18D1.1	B0218.5	0.333333	TRUE	FALSE	FALSE	WBGene00000995	die-1	WBGene00015049	B0218.5
C27C12.6	B0218.5	0.333333	TRUE	FALSE	FALSE	WBGene00007776	dmd-4	WBGene00015049	B0218.5
F10B5.3	B0218.5	0.333333	TRUE	FALSE	FALSE	WBGene00008640	F10B5.3	WBGene00015049	B0218.5
T24H10.7	B0218.6	0.333333	FALSE	TRUE	NA	WBGene00012005	2001-06-01	WBGene00015050	clec-51
C42D8.4	B0218.7	0.333333	TRUE	FALSE	FALSE	WBGene00016600	ets-5	WBGene00015051	B0218.7
F52F12.4	B0218.7	0.333333	TRUE	FALSE	FALSE	WBGene00009937	lsl-1	WBGene00015051	B0218.7
C08B11.3	B0222.1	0.333333	NA	TRUE	NA	WBGene00007433	swsn-7	WBGene00015053	B0222.1
C24G6.4	B0222.1	0.333333	NA	TRUE	FALSE	WBGene00003637	nhr-47	WBGene00015053	B0222.1
F17A9.3	B0222.1	0.333333	TRUE	NA	FALSE	WBGene00017535	atf-8	WBGene00015053	B0222.1
F21D12.1	B0222.1	0.333333	NA	TRUE	NA	WBGene00003620	nhr-21	WBGene00015053	B0222.1
F25H8.6	B0222.1	0.333333	TRUE	FALSE	FALSE	WBGene00009133	bed-3	WBGene00015053	B0222.1
F29G9.4	B0222.1	0.333333	TRUE	FALSE	NA	WBGene00001345	fos-1	WBGene00015053	B0222.1
F40H3.4	B0222.1	0.333333	NA	TRUE	FALSE	WBGene00001440	fkh-8	WBGene00015053	B0222.1
F43C1.4	B0222.1	0.333333	NA	TRUE	FALSE	WBGene00003619	nhr-20	WBGene00015053	B0222.1
K10C3.6	B0222.1	0.333333	TRUE	NA	FALSE	WBGene00003639	nhr-49	WBGene00015053	B0222.1
K11E4.5	B0222.1	0.333333	NA	TRUE	FALSE	WBGene00003661	nhr-71	WBGene00015053	B0222.1
T09D3.4	B0222.1	0.333333	TRUE	NA	FALSE	WBGene00020385	nhr-216	WBGene00015053	B0222.1
ZC247.3	B0222.1	0.333333	FALSE	TRUE	FALSE	WBGene00003000	lin-11	WBGene00015053	B0222.1
T22H6.6	B0222.11	0.333333	TRUE	NA	FALSE	WBGene00001560	gei-3	WBGene00044582	B0222.11
C24G6.4	B0222.15	0.333333	NA	TRUE	FALSE	WBGene00003637	nhr-47	WBGene00235316	B0222.15
C25A1.2	B0222.15	0.666667	TRUE	TRUE	FALSE	WBGene00001442	fkh-10	WBGene00235316	B0222.15
C25B8.6	B0222.15	0.333333	TRUE	FALSE	NA	WBGene00003710	nhr-120	WBGene00235316	B0222.15
C34D1.1	B0222.15	0.333333	TRUE	NA	FALSE	WBGene00007929	dmd-10	WBGene00235316	B0222.15
C40H5.5	B0222.15	0.333333	TRUE	FALSE	FALSE	WBGene00006654	ttx-3	WBGene00235316	B0222.15
F26C11.2	B0222.15	0.333333	TRUE	NA	FALSE	WBGene00006744	unc-4	WBGene00235316	B0222.15
F29F11.5	B0222.15	0.333333	TRUE	FALSE	FALSE	WBGene00000445	ceh-22	WBGene00235316	B0222.15
F43G9.11	B0222.15	0.333333	FALSE	TRUE	FALSE	WBGene00000468	ces-1	WBGene00235316	B0222.15
F58E6.10	B0222.15	0.333333	FALSE	TRUE	FALSE	WBGene00006778	unc-42	WBGene00235316	B0222.15
JC8.6	B0222.15	0.333333	TRUE	FALSE	FALSE	WBGene00003037	lin-54	WBGene00235316	B0222.15
K03C7.2	B0222.15	0.333333	TRUE	NA	FALSE	WBGene00001441	fkh-9	WBGene00235316	B0222.15
K03E6.1	B0222.15	0.333333	TRUE	FALSE	NA	WBGene00002988	lim-6	WBGene00235316	B0222.15
R03C1.3	B0222.15	0.333333	TRUE	FALSE	FALSE	WBGene00000584	cog-1	WBGene00235316	B0222.15
T28F12.2	B0222.15	0.333333	TRUE	FALSE	NA	WBGene00006796	unc-62	WBGene00235316	B0222.15
ZC64.3	B0222.15	0.333333	TRUE	FALSE	FALSE	WBGene00000441	ceh-18	WBGene00235316	B0222.15
B0412.1	B0222.2	0.333333	NA	NA	TRUE	WBGene00000895	dac-1	WBGene00015054	pitr-2
C07H6.7	B0222.2	0.333333	NA	FALSE	TRUE	WBGene00003024	lin-39	WBGene00015054	pitr-2
C08C3.1	B0222.2	0.333333	NA	FALSE	TRUE	WBGene00001174	egl-5	WBGene00015054	pitr-2
C18D1.1	B0222.2	0.333333	FALSE	FALSE	TRUE	WBGene00000995	die-1	WBGene00015054	pitr-2
C24G6.4	B0222.2	0.333333	NA	FALSE	TRUE	WBGene00003637	nhr-47	WBGene00015054	pitr-2
C39E6.4	B0222.2	0.333333	FALSE	FALSE	TRUE	WBGene00003377	mls-2	WBGene00015054	pitr-2
F10C1.5	B0222.2	0.333333	FALSE	NA	TRUE	WBGene00017326	dmd-5	WBGene00015054	pitr-2
F46C8.5	B0222.2	0.333333	FALSE	FALSE	TRUE	WBGene00000438	ceh-14	WBGene00015054	pitr-2
F58G6.5	B0222.2	0.333333	FALSE	NA	TRUE	WBGene00003627	nhr-34	WBGene00015054	pitr-2
K10C3.6	B0222.2	0.333333	FALSE	NA	TRUE	WBGene00003639	nhr-49	WBGene00015054	pitr-2
R07B1.1	B0222.2	0.333333	FALSE	FALSE	TRUE	WBGene00006881	vab-15	WBGene00015054	pitr-2
R09G11.2	B0222.2	0.333333	FALSE	NA	TRUE	WBGene00003600	nhr-1	WBGene00015054	pitr-2
T07C4.2	B0222.2	0.333333	NA	FALSE	TRUE	WBGene00006545	tbx-8	WBGene00015054	pitr-2
W05E10.3	B0222.2	0.333333	FALSE	FALSE	TRUE	WBGene00000453	ceh-32	WBGene00015054	pitr-2
Y43F8C.10	B0222.2	0.333333	FALSE	NA	TRUE	WBGene00012832	dmd-3	WBGene00015054	pitr-2
ZK993.1	B0222.2	0.333333	FALSE	FALSE	TRUE	WBGene00022837	ceh-45	WBGene00015054	pitr-2
F43C1.4	B0222.3	0.333333	NA	TRUE	FALSE	WBGene00003619	nhr-20	WBGene00015055	pitr-3
C01H6.5	B0222.4	0.333333	FALSE	TRUE	FALSE	WBGene00003622	nhr-23	WBGene00006418	spl-2
C07G2.2	B0222.4	0.333333	TRUE	FALSE	FALSE	WBGene00000223	atf-7	WBGene00006418	spl-2
C11G6.4	B0222.4	0.333333	NA	TRUE	FALSE	WBGene00003624	nhr-28	WBGene00006418	spl-2
C29E6.5	B0222.4	0.333333	NA	TRUE	NA	WBGene00003633	nhr-43	WBGene00006418	spl-2
C30A5.7	B0222.4	0.333333	TRUE	FALSE	FALSE	WBGene00006818	unc-86	WBGene00006418	spl-2
C33D3.1	B0222.4	0.333333	FALSE	TRUE	NA	WBGene00001250	elt-2	WBGene00006418	spl-2
E02H1.7	B0222.4	0.333333	NA	TRUE	NA	WBGene00003618	nhr-19	WBGene00006418	spl-2
F11C1.6	B0222.4	0.333333	NA	TRUE	FALSE	WBGene00003623	nhr-25	WBGene00006418	spl-2
F13G11.1	B0222.4	0.333333	FALSE	TRUE	FALSE	WBGene00007058	dmd-6	WBGene00006418	spl-2
F20D12.6	B0222.4	0.333333	TRUE	FALSE	FALSE	WBGene00000442	ceh-19	WBGene00006418	spl-2
F21D12.1	B0222.4	0.333333	NA	TRUE	NA	WBGene00003620	nhr-21	WBGene00006418	spl-2
F21H11.3	B0222.4	0.333333	FALSE	TRUE	NA	WBGene00006543	tbx-2	WBGene00006418	spl-2
F22A3.5	B0222.4	0.333333	FALSE	TRUE	NA	WBGene00017690	ceh-60	WBGene00006418	spl-2
F40E10.2	B0222.4	0.333333	TRUE	NA	FALSE	WBGene00004950	sox-3	WBGene00006418	spl-2
F40F8.7	B0222.4	0.333333	NA	TRUE	FALSE	WBGene00004096	pqm-1	WBGene00006418	spl-2
F43C1.4	B0222.4	0.333333	NA	TRUE	FALSE	WBGene00003619	nhr-20	WBGene00006418	spl-2
F46G10.6	B0222.4	0.333333	FALSE	TRUE	FALSE	WBGene00003511	mxl-3	WBGene00006418	spl-2
F58A4.7	B0222.4	0.333333	NA	TRUE	FALSE	WBGene00001955	hlh-11	WBGene00006418	spl-2
K02B9.4	B0222.4	0.333333	NA	TRUE	FALSE	WBGene00001251	elt-3	WBGene00006418	spl-2
K11E4.5	B0222.4	0.333333	NA	TRUE	FALSE	WBGene00003661	nhr-71	WBGene00006418	spl-2
R03E9.1	B0222.4	0.333333	NA	TRUE	NA	WBGene00003163	mdl-1	WBGene00006418	spl-2
R12B2.1	B0222.4	0.333333	TRUE	FALSE	FALSE	WBGene00004858	sma-4	WBGene00006418	spl-2
R13F6.9	B0222.4	0.333333	NA	TRUE	NA	WBGene00004857	sma-3	WBGene00006418	spl-2
T04C10.4	B0222.4	0.333333	TRUE	NA	FALSE	WBGene00000221	atf-4	WBGene00006418	spl-2
T05A10.1	B0222.4	0.333333	NA	TRUE	NA	WBGene00004862	sma-9	WBGene00006418	spl-2
T08D10.1	B0222.4	0.333333	NA	TRUE	FALSE	WBGene00011614	nfya-1	WBGene00006418	spl-2
T23H4.2	B0222.4	0.333333	TRUE	NA	FALSE	WBGene00003659	nhr-69	WBGene00006418	spl-2
T25C12.1	B0222.4	0.333333	NA	TRUE	NA	WBGene00003003	lin-14	WBGene00006418	spl-2
W02C12.3	B0222.4	0.333333	FALSE	TRUE	FALSE	WBGene00020930	hlh-30	WBGene00006418	spl-2
W05B5.3	B0222.4	0.333333	FALSE	TRUE	FALSE	WBGene00003675	nhr-85	WBGene00006418	spl-2
W09C2.1	B0222.4	0.333333	NA	TRUE	FALSE	WBGene00001249	elt-1	WBGene00006418	spl-2
Y48G8AR.1	B0222.4	0.333333	NA	TRUE	NA	WBGene00001707	grh-1	WBGene00006418	spl-2
Y53C12B.5	B0222.4	0.333333	TRUE	NA	FALSE	WBGene00003100	mab-3	WBGene00006418	spl-2
ZK488.2	B0222.4	0.333333	NA	TRUE	NA	WBGene00003680	nhr-90	WBGene00006418	spl-2
ZK662.3	B0222.4	0.333333	NA	TRUE	NA	WBGene00003638	nhr-48	WBGene00006418	spl-2
ZK686.4	B0222.4	0.333333	NA	TRUE	NA	WBGene00022794	snu-23	WBGene00006418	spl-2
F13H6.1	B0222.5	0.333333	TRUE	FALSE	NA	WBGene00017430	bcl-11	WBGene00015056	B0222.5
R13F6.9	B0222.5	0.333333	NA	TRUE	NA	WBGene00004857	sma-3	WBGene00015056	B0222.5
T27C4.4	B0222.5	0.333333	NA	TRUE	NA	WBGene00003025	lin-40	WBGene00015056	B0222.5
C01G12.1	B0222.6	0.333333	FALSE	TRUE	NA	WBGene00007242	madf-5	WBGene00000717	col-144
C29E6.5	B0222.6	0.333333	NA	TRUE	NA	WBGene00003633	nhr-43	WBGene00000717	col-144
C47G2.2	B0222.6	0.333333	FALSE	TRUE	FALSE	WBGene00006853	unc-130	WBGene00000717	col-144
E02H1.7	B0222.6	0.333333	NA	TRUE	NA	WBGene00003618	nhr-19	WBGene00000717	col-144
F11C1.6	B0222.6	0.333333	NA	TRUE	FALSE	WBGene00003623	nhr-25	WBGene00000717	col-144
F21D12.1	B0222.6	0.333333	NA	TRUE	NA	WBGene00003620	nhr-21	WBGene00000717	col-144
F43C1.4	B0222.6	0.333333	NA	TRUE	FALSE	WBGene00003619	nhr-20	WBGene00000717	col-144
F46G10.6	B0222.6	0.333333	FALSE	TRUE	FALSE	WBGene00003511	mxl-3	WBGene00000717	col-144
K02B9.4	B0222.6	0.333333	NA	TRUE	FALSE	WBGene00001251	elt-3	WBGene00000717	col-144
K11E4.5	B0222.6	0.333333	NA	TRUE	FALSE	WBGene00003661	nhr-71	WBGene00000717	col-144
R13F6.9	B0222.6	0.333333	NA	TRUE	NA	WBGene00004857	sma-3	WBGene00000717	col-144
R53.3	B0222.6	0.333333	FALSE	TRUE	FALSE	WBGene00001207	egl-43	WBGene00000717	col-144
T26A8.4	B0222.6	0.333333	NA	TRUE	FALSE	WBGene00020827	T26A8.4	WBGene00000717	col-144
W05B5.3	B0222.6	0.333333	FALSE	TRUE	FALSE	WBGene00003675	nhr-85	WBGene00000717	col-144
W05H7.4	B0222.6	0.333333	NA	TRUE	NA	WBGene00021047	zfp-3	WBGene00000717	col-144
ZK686.4	B0222.6	0.333333	NA	TRUE	NA	WBGene00022794	snu-23	WBGene00000717	col-144
C01H6.5	B0222.7	0.333333	FALSE	TRUE	FALSE	WBGene00003622	nhr-23	WBGene00000718	col-145
C04A2.3	B0222.7	0.333333	NA	TRUE	NA	WBGene00001194	egl-27	WBGene00000718	col-145
C24G6.4	B0222.7	0.333333	NA	TRUE	FALSE	WBGene00003637	nhr-47	WBGene00000718	col-145
C29E6.5	B0222.7	0.333333	NA	TRUE	NA	WBGene00003633	nhr-43	WBGene00000718	col-145
C48D5.1	B0222.7	0.333333	FALSE	TRUE	FALSE	WBGene00003605	nhr-6	WBGene00000718	col-145
E02H1.7	B0222.7	0.333333	NA	TRUE	NA	WBGene00003618	nhr-19	WBGene00000718	col-145
F11C1.6	B0222.7	0.333333	NA	TRUE	FALSE	WBGene00003623	nhr-25	WBGene00000718	col-145
F25D7.3	B0222.7	0.333333	NA	TRUE	FALSE	WBGene00003847	blmp-1	WBGene00000718	col-145
F46G10.6	B0222.7	0.333333	FALSE	TRUE	FALSE	WBGene00003511	mxl-3	WBGene00000718	col-145
R11G11.1	B0222.7	0.333333	TRUE	NA	NA	WBGene00003722	nhr-132	WBGene00000718	col-145
R53.3	B0222.7	0.333333	TRUE	FALSE	FALSE	WBGene00001207	egl-43	WBGene00000718	col-145
T15D6.6	B0222.7	0.333333	NA	TRUE	NA	WBGene00003667	nhr-77	WBGene00000718	col-145
T24H10.7	B0222.7	0.333333	FALSE	TRUE	NA	WBGene00012005	2001-06-01	WBGene00000718	col-145
T26A8.4	B0222.7	0.333333	NA	TRUE	FALSE	WBGene00020827	T26A8.4	WBGene00000718	col-145
Y53C12B.5	B0222.7	0.333333	TRUE	NA	FALSE	WBGene00003100	mab-3	WBGene00000718	col-145
C01H6.5	B0222.8	0.333333	FALSE	TRUE	FALSE	WBGene00003622	nhr-23	WBGene00000599	col-10
C04A2.3	B0222.8	0.333333	NA	TRUE	NA	WBGene00001194	egl-27	WBGene00000599	col-10
C07A12.1	B0222.8	0.333333	FALSE	TRUE	NA	WBGene00001821	ham-2	WBGene00000599	col-10
C24G6.4	B0222.8	0.333333	NA	TRUE	FALSE	WBGene00003637	nhr-47	WBGene00000599	col-10
C27D6.4	B0222.8	0.333333	FALSE	TRUE	FALSE	WBGene00016162	crh-2	WBGene00000599	col-10
C33G8.6	B0222.8	0.333333	FALSE	TRUE	FALSE	WBGene00003632	nhr-42	WBGene00000599	col-10
E02H1.7	B0222.8	0.333333	NA	TRUE	NA	WBGene00003618	nhr-19	WBGene00000599	col-10
F11C1.6	B0222.8	0.333333	NA	TRUE	FALSE	WBGene00003623	nhr-25	WBGene00000599	col-10
F15C11.1	B0222.8	0.333333	NA	TRUE	FALSE	WBGene00004773	sem-4	WBGene00000599	col-10
F37B4.10	B0222.8	0.333333	NA	TRUE	NA	WBGene00018140	F37B4.10	WBGene00000599	col-10
F43C1.4	B0222.8	0.333333	NA	TRUE	FALSE	WBGene00003619	nhr-20	WBGene00000599	col-10
F45B8.4	B0222.8	0.333333	FALSE	TRUE	FALSE	WBGene00003909	pag-3	WBGene00000599	col-10
K02B9.4	B0222.8	0.333333	NA	TRUE	FALSE	WBGene00001251	elt-3	WBGene00000599	col-10
K11E4.5	B0222.8	0.333333	NA	TRUE	FALSE	WBGene00003661	nhr-71	WBGene00000599	col-10
R53.3	B0222.8	0.333333	FALSE	TRUE	FALSE	WBGene00001207	egl-43	WBGene00000599	col-10
T10B11.3	B0222.8	0.333333	NA	TRUE	NA	WBGene00020399	ztf-4	WBGene00000599	col-10
T25C12.1	B0222.8	0.333333	NA	TRUE	NA	WBGene00003003	lin-14	WBGene00000599	col-10
T26A8.4	B0222.8	0.333333	NA	TRUE	FALSE	WBGene00020827	T26A8.4	WBGene00000599	col-10
W05B5.3	B0222.8	0.333333	FALSE	TRUE	FALSE	WBGene00003675	nhr-85	WBGene00000599	col-10
W09C2.1	B0222.8	0.333333	NA	TRUE	FALSE	WBGene00001249	elt-1	WBGene00000599	col-10
Y48G8AR.1	B0222.8	0.333333	NA	TRUE	NA	WBGene00001707	grh-1	WBGene00000599	col-10
Y94H6A.11	B0222.8	0.333333	FALSE	TRUE	NA	WBGene00044651	egrh-3	WBGene00000599	col-10
ZK488.2	B0222.8	0.333333	NA	TRUE	NA	WBGene00003680	nhr-90	WBGene00000599	col-10
ZK686.4	B0222.8	0.333333	NA	TRUE	NA	WBGene00022794	snu-23	WBGene00000599	col-10
F46B6.7	B0222.9	0.333333	NA	TRUE	NA	WBGene00009772	ztf-7	WBGene00015057	gad-3
T15D6.6	B0222.9	0.333333	NA	TRUE	NA	WBGene00003667	nhr-77	WBGene00015057	gad-3
T20F7.1	B0222.9	0.333333	NA	TRUE	NA	WBGene00020630	T20F7.1	WBGene00015057	gad-3
C17H12.9	B0228.1	0.333333	FALSE	TRUE	FALSE	WBGene00015934	ceh-48	WBGene00015059	B0228.1
C27C12.6	B0228.1	0.333333	FALSE	TRUE	FALSE	WBGene00007776	dmd-4	WBGene00015059	B0228.1
C37E2.5	B0228.1	0.333333	TRUE	FALSE	FALSE	WBGene00000458	ceh-37	WBGene00015059	B0228.1
D1081.2	B0228.1	0.333333	FALSE	TRUE	NA	WBGene00006844	unc-120	WBGene00015059	B0228.1
F32H2.1	B0228.1	0.333333	NA	TRUE	NA	WBGene00001568	snpc-4	WBGene00015059	B0228.1
F43G9.11	B0228.1	0.333333	FALSE	TRUE	FALSE	WBGene00000468	ces-1	WBGene00015059	B0228.1
F44A6.2	B0228.1	0.333333	TRUE	NA	FALSE	WBGene00004786	sex-1	WBGene00015059	B0228.1
F49E10.5	B0228.1	0.333333	NA	TRUE	NA	WBGene00006424	ctbp-1	WBGene00015059	B0228.1
T08D10.1	B0228.1	0.333333	NA	TRUE	FALSE	WBGene00011614	nfya-1	WBGene00015059	B0228.1
T22C8.4	B0228.1	0.333333	NA	TRUE	NA	WBGene00011925	T22C8.4	WBGene00015059	B0228.1
W02C12.3	B0228.1	0.333333	FALSE	TRUE	FALSE	WBGene00020930	hlh-30	WBGene00015059	B0228.1
Y104H12A.1	B0228.1	0.333333	TRUE	FALSE	FALSE	WBGene00022423	nhr-41	WBGene00015059	B0228.1
B0304.1	B0228.4	0.333333	TRUE	FALSE	FALSE	WBGene00001948	hlh-1	WBGene00015061	cpna-2
C01H6.5	B0228.4	0.333333	TRUE	FALSE	FALSE	WBGene00003622	nhr-23	WBGene00015061	cpna-2
C34H3.2	B0228.4	0.333333	TRUE	FALSE	NA	WBGene00003846	odd-2	WBGene00015061	cpna-2
C55C2.1	B0228.4	0.333333	TRUE	FALSE	FALSE	WBGene00016948	scrt-1	WBGene00015061	cpna-2
F29F11.5	B0228.4	0.333333	TRUE	FALSE	FALSE	WBGene00000445	ceh-22	WBGene00015061	cpna-2
F33A8.3	B0228.4	0.333333	TRUE	NA	NA	WBGene00000472	cey-1	WBGene00015061	cpna-2
F46F3.1	B0228.4	0.333333	TRUE	FALSE	FALSE	WBGene00000449	ceh-27	WBGene00015061	cpna-2
F55B12.1	B0228.4	0.333333	TRUE	FALSE	FALSE	WBGene00000447	ceh-24	WBGene00015061	cpna-2
F55D12.4	B0228.4	0.333333	TRUE	FALSE	NA	WBGene00006790	unc-55	WBGene00015061	cpna-2
R13H8.1	B0228.4	0.333333	TRUE	FALSE	FALSE	WBGene00000912	daf-16	WBGene00015061	cpna-2
Y104H12A.1	B0228.4	0.333333	TRUE	FALSE	FALSE	WBGene00022423	nhr-41	WBGene00015061	cpna-2
C17H12.9	B0228.6	0.333333	FALSE	TRUE	FALSE	WBGene00015934	ceh-48	WBGene00015063	B0228.6
C24H11.3	B0228.6	0.333333	NA	NA	TRUE	WBGene00006557	tbx-38	WBGene00015063	B0228.6
C27C12.6	B0228.6	0.333333	FALSE	TRUE	FALSE	WBGene00007776	dmd-4	WBGene00015063	B0228.6
C34D1.1	B0228.6	0.333333	TRUE	NA	FALSE	WBGene00007929	dmd-10	WBGene00015063	B0228.6
C37E2.5	B0228.6	0.333333	TRUE	FALSE	FALSE	WBGene00000458	ceh-37	WBGene00015063	B0228.6
D1081.2	B0228.6	0.333333	FALSE	TRUE	NA	WBGene00006844	unc-120	WBGene00015063	B0228.6
F32H2.1	B0228.6	0.333333	NA	TRUE	NA	WBGene00001568	snpc-4	WBGene00015063	B0228.6
F43G9.11	B0228.6	0.333333	FALSE	TRUE	FALSE	WBGene00000468	ces-1	WBGene00015063	B0228.6
F44A6.2	B0228.6	0.333333	TRUE	NA	FALSE	WBGene00004786	sex-1	WBGene00015063	B0228.6
F49E10.5	B0228.6	0.333333	NA	TRUE	NA	WBGene00006424	ctbp-1	WBGene00015063	B0228.6
F49H12.1	B0228.6	0.333333	FALSE	TRUE	FALSE	WBGene00003087	lsy-2	WBGene00015063	B0228.6
T08D10.1	B0228.6	0.333333	NA	TRUE	FALSE	WBGene00011614	nfya-1	WBGene00015063	B0228.6
T18D3.2	B0228.6	0.333333	FALSE	NA	TRUE	WBGene00003854	odr-7	WBGene00015063	B0228.6
T22C8.4	B0228.6	0.333333	NA	TRUE	NA	WBGene00011925	T22C8.4	WBGene00015063	B0228.6
W02C12.3	B0228.6	0.333333	FALSE	TRUE	FALSE	WBGene00020930	hlh-30	WBGene00015063	B0228.6
Y104H12A.1	B0228.6	0.333333	TRUE	FALSE	FALSE	WBGene00022423	nhr-41	WBGene00015063	B0228.6
B0261.1	B0228.7	0.333333	NA	TRUE	NA	WBGene00015091	vep-1	WBGene00015064	B0228.7
B0412.1	B0228.7	0.333333	NA	NA	TRUE	WBGene00000895	dac-1	WBGene00015064	B0228.7
B0414.2	B0228.7	0.333333	NA	TRUE	NA	WBGene00004393	rnt-1	WBGene00015064	B0228.7
C03B8.4	B0228.7	0.333333	NA	TRUE	NA	WBGene00003002	lin-13	WBGene00015064	B0228.7
C06G3.1	B0228.7	0.333333	NA	NA	TRUE	WBGene00003695	nhr-105	WBGene00015064	B0228.7
C11G6.4	B0228.7	0.333333	NA	TRUE	FALSE	WBGene00003624	nhr-28	WBGene00015064	B0228.7
C17A2.8	B0228.7	0.333333	NA	NA	TRUE	WBGene00003662	nhr-72	WBGene00015064	B0228.7
C18D1.1	B0228.7	0.333333	FALSE	FALSE	TRUE	WBGene00000995	die-1	WBGene00015064	B0228.7
C18G1.2	B0228.7	0.333333	TRUE	NA	FALSE	WBGene00015981	elt-7	WBGene00015064	B0228.7
C24G6.4	B0228.7	0.333333	NA	TRUE	FALSE	WBGene00003637	nhr-47	WBGene00015064	B0228.7
C27C12.6	B0228.7	0.333333	FALSE	FALSE	TRUE	WBGene00007776	dmd-4	WBGene00015064	B0228.7
C27D6.4	B0228.7	0.333333	FALSE	TRUE	FALSE	WBGene00016162	crh-2	WBGene00015064	B0228.7
C33D3.1	B0228.7	0.333333	FALSE	TRUE	NA	WBGene00001250	elt-2	WBGene00015064	B0228.7
C39E6.4	B0228.7	0.333333	FALSE	FALSE	TRUE	WBGene00003377	mls-2	WBGene00015064	B0228.7
C44B9.4	B0228.7	0.333333	FALSE	FALSE	TRUE	WBGene00008081	athp-1	WBGene00015064	B0228.7
C46F11.3	B0228.7	0.333333	NA	TRUE	NA	WBGene00008118	madf-8	WBGene00015064	B0228.7
C47G2.2	B0228.7	0.333333	FALSE	FALSE	TRUE	WBGene00006853	unc-130	WBGene00015064	B0228.7
C50B6.14	B0228.7	0.333333	NA	TRUE	NA	WBGene00003719	nhr-129	WBGene00015064	B0228.7
C54G6.1	B0228.7	0.333333	NA	TRUE	NA	WBGene00016930	madf-6	WBGene00015064	B0228.7
F10C1.5	B0228.7	0.333333	FALSE	NA	TRUE	WBGene00017326	dmd-5	WBGene00015064	B0228.7
F14F3.1	B0228.7	0.333333	FALSE	NA	TRUE	WBGene00006870	vab-3	WBGene00015064	B0228.7
F29G9.4	B0228.7	0.333333	FALSE	TRUE	NA	WBGene00001345	fos-1	WBGene00015064	B0228.7
F32H2.1	B0228.7	0.333333	NA	TRUE	NA	WBGene00001568	snpc-4	WBGene00015064	B0228.7
F33H1.4	B0228.7	0.333333	NA	TRUE	FALSE	WBGene00009365	F33H1.4	WBGene00015064	B0228.7
F38A6.1	B0228.7	0.333333	NA	TRUE	FALSE	WBGene00004013	pha-4	WBGene00015064	B0228.7
F40F8.7	B0228.7	0.333333	NA	TRUE	FALSE	WBGene00004096	pqm-1	WBGene00015064	B0228.7
F40H3.4	B0228.7	0.333333	NA	TRUE	FALSE	WBGene00001440	fkh-8	WBGene00015064	B0228.7
F43C1.4	B0228.7	0.333333	NA	FALSE	TRUE	WBGene00003619	nhr-20	WBGene00015064	B0228.7
F45B8.4	B0228.7	0.333333	FALSE	TRUE	FALSE	WBGene00003909	pag-3	WBGene00015064	B0228.7
F49H12.1	B0228.7	0.333333	FALSE	TRUE	FALSE	WBGene00003087	lsy-2	WBGene00015064	B0228.7
F52F12.4	B0228.7	0.333333	FALSE	TRUE	FALSE	WBGene00009937	lsl-1	WBGene00015064	B0228.7
F55D12.4	B0228.7	0.333333	FALSE	TRUE	NA	WBGene00006790	unc-55	WBGene00015064	B0228.7
F58E6.10	B0228.7	0.333333	FALSE	FALSE	TRUE	WBGene00006778	unc-42	WBGene00015064	B0228.7
H10E21.3	B0228.7	0.333333	NA	TRUE	NA	WBGene00003670	nhr-80	WBGene00015064	B0228.7
JC8.6	B0228.7	0.666667	FALSE	TRUE	TRUE	WBGene00003037	lin-54	WBGene00015064	B0228.7
K11E4.5	B0228.7	0.333333	NA	TRUE	FALSE	WBGene00003661	nhr-71	WBGene00015064	B0228.7
M04B2.1	B0228.7	0.333333	NA	TRUE	NA	WBGene00003218	mep-1	WBGene00015064	B0228.7
R06C1.6	B0228.7	0.333333	NA	NA	TRUE	WBGene00011060	R06C1.6	WBGene00015064	B0228.7
R06F6.6	B0228.7	0.333333	FALSE	NA	TRUE	WBGene00011069	ceh-62	WBGene00015064	B0228.7
R13H8.1	B0228.7	0.333333	FALSE	TRUE	FALSE	WBGene00000912	daf-16	WBGene00015064	B0228.7
R74.3	B0228.7	0.333333	FALSE	TRUE	FALSE	WBGene00006959	xbp-1	WBGene00015064	B0228.7
T04G9.1	B0228.7	0.333333	NA	TRUE	NA	WBGene00020214	attf-5	WBGene00015064	B0228.7
T05A10.1	B0228.7	0.333333	NA	TRUE	NA	WBGene00004862	sma-9	WBGene00015064	B0228.7
T05C12.6	B0228.7	0.333333	NA	NA	TRUE	WBGene00003241	mig-5	WBGene00015064	B0228.7
T07G12.11	B0228.7	0.333333	NA	TRUE	NA	WBGene00011601	zim-3	WBGene00015064	B0228.7
T15D6.6	B0228.7	0.333333	NA	TRUE	NA	WBGene00003667	nhr-77	WBGene00015064	B0228.7
T24C4.7	B0228.7	0.333333	NA	TRUE	NA	WBGene00020763	ztf-18	WBGene00015064	B0228.7
W02C12.3	B0228.7	0.333333	FALSE	TRUE	FALSE	WBGene00020930	hlh-30	WBGene00015064	B0228.7
Y44A6D.3	B0228.7	0.333333	TRUE	NA	NA	WBGene00012854	Y44A6D.3	WBGene00015064	B0228.7
Y48C3A.17	B0228.7	0.333333	TRUE	NA	FALSE	WBGene00001162	efl-2	WBGene00015064	B0228.7
Y66A7A.5	B0228.7	0.333333	NA	TRUE	NA	WBGene00013425	ceh-91	WBGene00015064	B0228.7
Y73F8A.21	B0228.7	0.333333	FALSE	NA	TRUE	WBGene00003604	nhr-5	WBGene00015064	B0228.7
ZC204.12	B0228.7	0.333333	NA	NA	TRUE	WBGene00022562	ZC204.12	WBGene00015064	B0228.7
ZC395.8	B0228.7	0.333333	NA	NA	TRUE	WBGene00022598	ztf-8	WBGene00015064	B0228.7
ZK1193.5	B0228.7	0.333333	NA	TRUE	NA	WBGene00022861	dve-1	WBGene00015064	B0228.7
ZK1290.4	B0228.7	0.333333	NA	NA	TRUE	WBGene00003592	nfi-1	WBGene00015064	B0228.7
ZK662.4	B0228.7	0.333333	NA	TRUE	NA	WBGene00023497	lin-15B	WBGene00015064	B0228.7
C32D5.1	B0228.8	0.333333	NA	NA	TRUE	WBGene00016310	txt-18	WBGene00015065	B0228.8
C39E6.4	B0228.8	0.333333	FALSE	FALSE	TRUE	WBGene00003377	mls-2	WBGene00015065	B0228.8
F14F3.1	B0228.8	0.333333	FALSE	NA	TRUE	WBGene00006870	vab-3	WBGene00015065	B0228.8
F26C11.2	B0228.8	0.333333	FALSE	NA	TRUE	WBGene00006744	unc-4	WBGene00015065	B0228.8
F58E6.10	B0228.8	0.333333	FALSE	FALSE	TRUE	WBGene00006778	unc-42	WBGene00015065	B0228.8
T12C9.1	B0228.8	0.333333	NA	NA	TRUE	WBGene00020460	nhr-273	WBGene00015065	B0228.8
T12C9.6	B0228.8	0.333333	NA	NA	TRUE	WBGene00003615	nhr-16	WBGene00015065	B0228.8
T18D3.2	B0228.8	0.333333	FALSE	NA	TRUE	WBGene00003854	odr-7	WBGene00015065	B0228.8
B0412.1	B0238.11	0.333333	NA	NA	TRUE	WBGene00000895	dac-1	WBGene00015075	B0238.11
C17A2.8	B0238.11	0.333333	NA	NA	TRUE	WBGene00003662	nhr-72	WBGene00015075	B0238.11
C25A1.2	B0238.11	0.333333	TRUE	FALSE	FALSE	WBGene00001442	fkh-10	WBGene00015075	B0238.11
C34B4.2	B0238.11	0.333333	NA	TRUE	NA	WBGene00007907	C34B4.2	WBGene00015075	B0238.11
F15C11.1	B0238.11	0.333333	NA	FALSE	TRUE	WBGene00004773	sem-4	WBGene00015075	B0238.11
F22D3.1	B0238.11	0.333333	FALSE	FALSE	TRUE	WBGene00000459	ceh-38	WBGene00015075	B0238.11
F33H1.4	B0238.11	0.333333	NA	TRUE	FALSE	WBGene00009365	F33H1.4	WBGene00015075	B0238.11
F54F2.5	B0238.11	0.333333	NA	FALSE	TRUE	WBGene00018833	ztf-1	WBGene00015075	B0238.11
R08E3.4	B0238.11	0.333333	TRUE	FALSE	FALSE	WBGene00019960	ztf-16	WBGene00015075	B0238.11
T05C12.6	B0238.11	0.333333	NA	NA	TRUE	WBGene00003241	mig-5	WBGene00015075	B0238.11
T07C4.2	B0238.11	0.333333	NA	FALSE	TRUE	WBGene00006545	tbx-8	WBGene00015075	B0238.11
T22C8.4	B0238.11	0.333333	NA	TRUE	NA	WBGene00011925	T22C8.4	WBGene00015075	B0238.11
T26C11.7	B0238.11	0.333333	NA	FALSE	TRUE	WBGene00000460	ceh-39	WBGene00015075	B0238.11
ZC204.12	B0238.11	0.333333	NA	NA	TRUE	WBGene00022562	ZC204.12	WBGene00015075	B0238.11
ZC395.8	B0238.11	0.333333	NA	NA	TRUE	WBGene00022598	ztf-8	WBGene00015075	B0238.11
C34B4.2	B0238.12	0.333333	NA	TRUE	NA	WBGene00007907	C34B4.2	WBGene00015076	B0238.12
F38A6.1	B0238.12	0.333333	NA	TRUE	FALSE	WBGene00004013	pha-4	WBGene00015076	B0238.12
K02B9.4	B0238.15	0.333333	NA	TRUE	FALSE	WBGene00001251	elt-3	WBGene00044537	B0238.15
C18D1.1	B0238.7	0.333333	FALSE	FALSE	TRUE	WBGene00000995	die-1	WBGene00015071	B0238.7
K10C3.6	B0238.7	0.333333	FALSE	NA	TRUE	WBGene00003639	nhr-49	WBGene00015071	B0238.7
T05C12.6	B0238.7	0.333333	NA	NA	TRUE	WBGene00003241	mig-5	WBGene00015071	B0238.7
T07C4.2	B0238.7	0.333333	NA	FALSE	TRUE	WBGene00006545	tbx-8	WBGene00015071	B0238.7
T07C4.6	B0238.7	0.333333	NA	FALSE	TRUE	WBGene00006546	tbx-9	WBGene00015071	B0238.7
C47C12.3	B0238.9	0.333333	FALSE	TRUE	FALSE	WBGene00004335	ref-2	WBGene00015073	B0238.9
F52F12.4	B0238.9	0.333333	TRUE	FALSE	FALSE	WBGene00009937	lsl-1	WBGene00015073	B0238.9
C07H6.7	B0240.1	0.333333	NA	FALSE	TRUE	WBGene00003024	lin-39	WBGene00004359	rhr-2
C17A2.8	B0240.1	0.333333	NA	NA	TRUE	WBGene00003662	nhr-72	WBGene00004359	rhr-2
C39E6.4	B0240.1	0.333333	FALSE	FALSE	TRUE	WBGene00003377	mls-2	WBGene00004359	rhr-2
C44B9.4	B0240.1	0.333333	FALSE	FALSE	TRUE	WBGene00008081	athp-1	WBGene00004359	rhr-2
F10B5.3	B0240.1	0.333333	FALSE	FALSE	TRUE	WBGene00008640	F10B5.3	WBGene00004359	rhr-2
F10C1.5	B0240.1	0.333333	FALSE	NA	TRUE	WBGene00017326	dmd-5	WBGene00004359	rhr-2
F20D12.6	B0240.1	0.333333	FALSE	FALSE	TRUE	WBGene00000442	ceh-19	WBGene00004359	rhr-2
F25D7.3	B0240.1	0.333333	NA	TRUE	FALSE	WBGene00003847	blmp-1	WBGene00004359	rhr-2
F40F8.7	B0240.1	0.333333	NA	FALSE	TRUE	WBGene00004096	pqm-1	WBGene00004359	rhr-2
F40H6.4	B0240.1	0.333333	NA	FALSE	TRUE	WBGene00006547	tbx-11	WBGene00004359	rhr-2
F43C1.4	B0240.1	0.333333	NA	FALSE	TRUE	WBGene00003619	nhr-20	WBGene00004359	rhr-2
R07B1.1	B0240.1	0.333333	FALSE	FALSE	TRUE	WBGene00006881	vab-15	WBGene00004359	rhr-2
T07C4.6	B0240.1	0.333333	NA	FALSE	TRUE	WBGene00006546	tbx-9	WBGene00004359	rhr-2
Y75B8A.1	B0240.1	0.333333	FALSE	FALSE	TRUE	WBGene00004024	php-3	WBGene00004359	rhr-2
ZC204.12	B0240.1	0.333333	NA	NA	TRUE	WBGene00022562	ZC204.12	WBGene00004359	rhr-2
ZC395.8	B0240.1	0.333333	NA	NA	TRUE	WBGene00022598	ztf-8	WBGene00004359	rhr-2
C01H6.5	B0240.2	0.333333	FALSE	TRUE	FALSE	WBGene00003622	nhr-23	WBGene00007117	spe-42
C07G2.2	B0240.2	0.333333	TRUE	FALSE	FALSE	WBGene00000223	atf-7	WBGene00007117	spe-42
F07C3.10	B0240.2	0.333333	TRUE	NA	FALSE	WBGene00017198	nhr-36	WBGene00007117	spe-42
F45C12.15	B0240.2	0.333333	NA	TRUE	NA	WBGene00018446	ceh-83	WBGene00007117	spe-42
K02B9.4	B0240.2	0.333333	NA	TRUE	FALSE	WBGene00001251	elt-3	WBGene00007117	spe-42
M6.3	B0240.2	0.333333	TRUE	FALSE	NA	WBGene00004011	pha-2	WBGene00007117	spe-42
W05B5.3	B0240.2	0.333333	TRUE	FALSE	FALSE	WBGene00003675	nhr-85	WBGene00007117	spe-42
Y43F8C.10	B0240.2	0.333333	TRUE	NA	FALSE	WBGene00012832	dmd-3	WBGene00007117	spe-42
Y75B8A.1	B0240.2	0.333333	TRUE	FALSE	FALSE	WBGene00004024	php-3	WBGene00007117	spe-42
Y75B8A.2	B0240.2	0.333333	TRUE	NA	NA	WBGene00003779	nob-1	WBGene00007117	spe-42
C01B12.2	B0240.4	0.333333	NA	TRUE	FALSE	WBGene00015285	gmeb-1	WBGene00007118	npp-22
C01H6.5	B0240.4	0.333333	FALSE	TRUE	FALSE	WBGene00003622	nhr-23	WBGene00007118	npp-22
C03B8.4	B0240.4	0.333333	NA	TRUE	NA	WBGene00003002	lin-13	WBGene00007118	npp-22
C08B11.3	B0240.4	0.333333	NA	TRUE	NA	WBGene00007433	swsn-7	WBGene00007118	npp-22
C08C3.1	B0240.4	0.333333	NA	TRUE	FALSE	WBGene00001174	egl-5	WBGene00007118	npp-22
C16A3.4	B0240.4	0.333333	NA	TRUE	NA	WBGene00015809	znf-622	WBGene00007118	npp-22
C24G6.4	B0240.4	0.333333	NA	TRUE	FALSE	WBGene00003637	nhr-47	WBGene00007118	npp-22
C27D6.4	B0240.4	0.333333	FALSE	TRUE	FALSE	WBGene00016162	crh-2	WBGene00007118	npp-22
C30A5.7	B0240.4	0.333333	FALSE	TRUE	FALSE	WBGene00006818	unc-86	WBGene00007118	npp-22
C47G2.2	B0240.4	0.333333	FALSE	TRUE	FALSE	WBGene00006853	unc-130	WBGene00007118	npp-22
C54G6.1	B0240.4	0.333333	NA	TRUE	NA	WBGene00016930	madf-6	WBGene00007118	npp-22
D2030.7	B0240.4	0.333333	NA	TRUE	NA	WBGene00008417	D2030.7	WBGene00007118	npp-22
E02H1.7	B0240.4	0.333333	NA	TRUE	NA	WBGene00003618	nhr-19	WBGene00007118	npp-22
F13H6.1	B0240.4	0.333333	FALSE	TRUE	NA	WBGene00017430	bcl-11	WBGene00007118	npp-22
F21D12.1	B0240.4	0.333333	NA	TRUE	NA	WBGene00003620	nhr-21	WBGene00007118	npp-22
F21H11.3	B0240.4	0.333333	FALSE	TRUE	NA	WBGene00006543	tbx-2	WBGene00007118	npp-22
F32H2.1	B0240.4	0.333333	NA	TRUE	NA	WBGene00001568	snpc-4	WBGene00007118	npp-22
F38A6.1	B0240.4	0.333333	NA	TRUE	FALSE	WBGene00004013	pha-4	WBGene00007118	npp-22
F43C1.4	B0240.4	0.333333	NA	TRUE	FALSE	WBGene00003619	nhr-20	WBGene00007118	npp-22
F45C12.2	B0240.4	0.333333	NA	TRUE	FALSE	WBGene00018433	ceh-82	WBGene00007118	npp-22
F49H12.1	B0240.4	0.333333	FALSE	TRUE	FALSE	WBGene00003087	lsy-2	WBGene00007118	npp-22
F58E6.10	B0240.4	0.333333	FALSE	TRUE	FALSE	WBGene00006778	unc-42	WBGene00007118	npp-22
H20J04.3	B0240.4	0.333333	NA	TRUE	NA	WBGene00019218	madf-3	WBGene00007118	npp-22
JC8.6	B0240.4	0.333333	FALSE	TRUE	FALSE	WBGene00003037	lin-54	WBGene00007118	npp-22
K11E4.5	B0240.4	0.333333	NA	TRUE	FALSE	WBGene00003661	nhr-71	WBGene00007118	npp-22
R03E9.1	B0240.4	0.333333	NA	TRUE	NA	WBGene00003163	mdl-1	WBGene00007118	npp-22
R13F6.9	B0240.4	0.333333	NA	TRUE	NA	WBGene00004857	sma-3	WBGene00007118	npp-22
R74.3	B0240.4	0.333333	FALSE	TRUE	FALSE	WBGene00006959	xbp-1	WBGene00007118	npp-22
T15D6.6	B0240.4	0.333333	NA	TRUE	NA	WBGene00003667	nhr-77	WBGene00007118	npp-22
T18D3.2	B0240.4	0.333333	TRUE	NA	FALSE	WBGene00003854	odr-7	WBGene00007118	npp-22
T19E7.2	B0240.4	0.333333	NA	TRUE	FALSE	WBGene00004804	skn-1	WBGene00007118	npp-22
T20F7.1	B0240.4	0.333333	NA	TRUE	NA	WBGene00020630	T20F7.1	WBGene00007118	npp-22
T23G7.1	B0240.4	0.333333	NA	TRUE	NA	WBGene00001061	dpl-1	WBGene00007118	npp-22
T25C12.1	B0240.4	0.333333	NA	TRUE	NA	WBGene00003003	lin-14	WBGene00007118	npp-22
Y102A5C.18	B0240.4	0.333333	NA	TRUE	NA	WBGene00001161	efl-1	WBGene00007118	npp-22
Y48E1B.7	B0240.4	0.333333	NA	TRUE	NA	WBGene00013006	lin-38	WBGene00007118	npp-22
Y49E10.14	B0240.4	0.333333	TRUE	NA	FALSE	WBGene00004027	pie-1	WBGene00007118	npp-22
Y51H1A.6	B0240.4	0.333333	NA	TRUE	NA	WBGene00013096	mcd-1	WBGene00007118	npp-22
Y62E10A.17	B0240.4	0.333333	NA	TRUE	NA	WBGene00013383	aptf-2	WBGene00007118	npp-22
ZC247.3	B0240.4	0.333333	FALSE	TRUE	FALSE	WBGene00003000	lin-11	WBGene00007118	npp-22
ZK488.2	B0240.4	0.333333	NA	TRUE	NA	WBGene00003680	nhr-90	WBGene00007118	npp-22
ZK662.4	B0240.4	0.333333	NA	TRUE	NA	WBGene00023497	lin-15B	WBGene00007118	npp-22
ZK686.4	B0240.4	0.333333	NA	TRUE	NA	WBGene00022794	snu-23	WBGene00007118	npp-22
C11G6.4	B0244.10	0.333333	NA	TRUE	FALSE	WBGene00003624	nhr-28	WBGene00015085	B0244.10
C18G1.2	B0244.10	0.333333	TRUE	NA	FALSE	WBGene00015981	elt-7	WBGene00015085	B0244.10
C27D6.4	B0244.10	0.333333	FALSE	TRUE	FALSE	WBGene00016162	crh-2	WBGene00015085	B0244.10
C33D3.1	B0244.10	0.333333	FALSE	TRUE	NA	WBGene00001250	elt-2	WBGene00015085	B0244.10
C47C12.3	B0244.10	0.333333	FALSE	TRUE	FALSE	WBGene00004335	ref-2	WBGene00015085	B0244.10
F13G11.1	B0244.10	0.333333	FALSE	TRUE	FALSE	WBGene00007058	dmd-6	WBGene00015085	B0244.10
F29G9.4	B0244.10	0.333333	FALSE	TRUE	NA	WBGene00001345	fos-1	WBGene00015085	B0244.10
F40F8.7	B0244.10	0.333333	NA	TRUE	FALSE	WBGene00004096	pqm-1	WBGene00015085	B0244.10
F52C12.5	B0244.10	0.333333	TRUE	NA	FALSE	WBGene00001253	elt-6	WBGene00015085	B0244.10
F58A4.7	B0244.10	0.333333	NA	TRUE	FALSE	WBGene00001955	hlh-11	WBGene00015085	B0244.10
H10E21.3	B0244.10	0.333333	NA	TRUE	NA	WBGene00003670	nhr-80	WBGene00015085	B0244.10
R13H8.1	B0244.10	0.333333	FALSE	TRUE	FALSE	WBGene00000912	daf-16	WBGene00015085	B0244.10
T05A10.1	B0244.10	0.333333	NA	TRUE	NA	WBGene00004862	sma-9	WBGene00015085	B0244.10
T23G4.1	B0244.10	0.333333	NA	TRUE	NA	WBGene00006580	tlp-1	WBGene00015085	B0244.10
Y75B8A.1	B0244.10	0.333333	FALSE	TRUE	FALSE	WBGene00004024	php-3	WBGene00015085	B0244.10
ZK1193.5	B0244.10	0.333333	NA	TRUE	NA	WBGene00022861	dve-1	WBGene00015085	B0244.10
F23F12.9	B0244.16	0.333333	FALSE	TRUE	FALSE	WBGene00017755	zip-8	WBGene00271577	B0244.16
C11G6.4	B0244.17	0.333333	NA	TRUE	FALSE	WBGene00003624	nhr-28	WBGene00271715	B0244.17
C33D3.1	B0244.17	0.333333	FALSE	TRUE	NA	WBGene00001250	elt-2	WBGene00271715	B0244.17
F22A3.5	B0244.17	0.333333	FALSE	TRUE	NA	WBGene00017690	ceh-60	WBGene00271715	B0244.17
F29G9.4	B0244.17	0.333333	FALSE	TRUE	NA	WBGene00001345	fos-1	WBGene00271715	B0244.17
F32H2.1	B0244.17	0.333333	NA	TRUE	NA	WBGene00001568	snpc-4	WBGene00271715	B0244.17
H10E21.3	B0244.17	0.333333	NA	TRUE	NA	WBGene00003670	nhr-80	WBGene00271715	B0244.17
C02F12.10	B0244.2	0.333333	NA	TRUE	FALSE	WBGene00045215	ceh-63	WBGene00002048	ida-1
C04A2.3	B0244.2	0.333333	NA	TRUE	NA	WBGene00001194	egl-27	WBGene00002048	ida-1
C07A12.1	B0244.2	0.333333	TRUE	FALSE	NA	WBGene00001821	ham-2	WBGene00002048	ida-1
C07H6.7	B0244.2	0.333333	NA	TRUE	FALSE	WBGene00003024	lin-39	WBGene00002048	ida-1
C17H12.9	B0244.2	0.333333	FALSE	TRUE	FALSE	WBGene00015934	ceh-48	WBGene00002048	ida-1
C24G6.4	B0244.2	0.333333	NA	TRUE	FALSE	WBGene00003637	nhr-47	WBGene00002048	ida-1
C25A1.2	B0244.2	0.333333	FALSE	TRUE	FALSE	WBGene00001442	fkh-10	WBGene00002048	ida-1
C27D6.4	B0244.2	0.333333	FALSE	TRUE	FALSE	WBGene00016162	crh-2	WBGene00002048	ida-1
C50B6.14	B0244.2	0.333333	NA	TRUE	NA	WBGene00003719	nhr-129	WBGene00002048	ida-1
C55B7.12	B0244.2	0.333333	TRUE	FALSE	FALSE	WBGene00000483	che-1	WBGene00002048	ida-1
C55C2.1	B0244.2	0.333333	TRUE	FALSE	FALSE	WBGene00016948	scrt-1	WBGene00002048	ida-1
E02H1.7	B0244.2	0.333333	NA	TRUE	NA	WBGene00003618	nhr-19	WBGene00002048	ida-1
F21D12.1	B0244.2	0.333333	NA	TRUE	NA	WBGene00003620	nhr-21	WBGene00002048	ida-1
F22D3.1	B0244.2	0.333333	FALSE	TRUE	FALSE	WBGene00000459	ceh-38	WBGene00002048	ida-1
F27E5.2	B0244.2	0.333333	NA	TRUE	FALSE	WBGene00003939	pax-3	WBGene00002048	ida-1
F28F9.1	B0244.2	0.333333	NA	TRUE	FALSE	WBGene00006970	zag-1	WBGene00002048	ida-1
F31E3.1	B0244.2	0.333333	NA	TRUE	FALSE	WBGene00000443	ceh-20	WBGene00002048	ida-1
F40H3.4	B0244.2	0.333333	NA	TRUE	FALSE	WBGene00001440	fkh-8	WBGene00002048	ida-1
F45C12.2	B0244.2	0.333333	NA	TRUE	FALSE	WBGene00018433	ceh-82	WBGene00002048	ida-1
F45H11.1	B0244.2	0.333333	NA	TRUE	NA	WBGene00009743	sptf-1	WBGene00002048	ida-1
F46F3.1	B0244.2	0.333333	FALSE	TRUE	FALSE	WBGene00000449	ceh-27	WBGene00002048	ida-1
F49E10.5	B0244.2	0.333333	NA	TRUE	NA	WBGene00006424	ctbp-1	WBGene00002048	ida-1
F55D12.4	B0244.2	0.333333	FALSE	TRUE	NA	WBGene00006790	unc-55	WBGene00002048	ida-1
K03C7.2	B0244.2	0.333333	TRUE	NA	FALSE	WBGene00001441	fkh-9	WBGene00002048	ida-1
M03D4.4	B0244.2	0.333333	FALSE	TRUE	NA	WBGene00019751	M03D4.4	WBGene00002048	ida-1
M142.4	B0244.2	0.333333	FALSE	TRUE	FALSE	WBGene00006873	vab-7	WBGene00002048	ida-1
R11E3.6	B0244.2	0.333333	TRUE	FALSE	NA	WBGene00001324	eor-1	WBGene00002048	ida-1
R74.3	B0244.2	0.333333	TRUE	FALSE	FALSE	WBGene00006959	xbp-1	WBGene00002048	ida-1
T05A7.4	B0244.2	0.333333	NA	TRUE	NA	WBGene00001976	hmg-11	WBGene00002048	ida-1
T08D10.1	B0244.2	0.333333	NA	TRUE	FALSE	WBGene00011614	nfya-1	WBGene00002048	ida-1
T22C8.4	B0244.2	0.333333	NA	TRUE	NA	WBGene00011925	T22C8.4	WBGene00002048	ida-1
T23F11.4	B0244.2	0.333333	NA	TRUE	NA	WBGene00011956	T23F11.4	WBGene00002048	ida-1
T25C12.1	B0244.2	0.333333	NA	TRUE	NA	WBGene00003003	lin-14	WBGene00002048	ida-1
T27A1.6	B0244.2	0.333333	FALSE	TRUE	FALSE	WBGene00003106	mab-9	WBGene00002048	ida-1
W02C12.3	B0244.2	0.333333	FALSE	TRUE	FALSE	WBGene00020930	hlh-30	WBGene00002048	ida-1
W10D5.1	B0244.2	0.333333	NA	TRUE	NA	WBGene00003182	mef-2	WBGene00002048	ida-1
Y102A5C.18	B0244.2	0.333333	NA	TRUE	NA	WBGene00001161	efl-1	WBGene00002048	ida-1
Y48B6A.14	B0244.2	0.333333	NA	TRUE	NA	WBGene00001971	hmg-1.1	WBGene00002048	ida-1
Y51H1A.6	B0244.2	0.333333	NA	TRUE	NA	WBGene00013096	mcd-1	WBGene00002048	ida-1
Y53C10A.12	B0244.2	0.333333	TRUE	FALSE	FALSE	WBGene00002004	hsf-1	WBGene00002048	ida-1
Y94H6A.11	B0244.2	0.333333	TRUE	FALSE	NA	WBGene00044651	egrh-3	WBGene00002048	ida-1
ZC247.3	B0244.2	0.333333	FALSE	TRUE	FALSE	WBGene00003000	lin-11	WBGene00002048	ida-1
ZC328.2	B0244.2	0.333333	TRUE	NA	FALSE	WBGene00022592	klu-2	WBGene00002048	ida-1
ZC376.7	B0244.2	0.333333	NA	TRUE	NA	WBGene00013878	atfs-1	WBGene00002048	ida-1
ZC410.1	B0244.2	0.333333	NA	TRUE	FALSE	WBGene00003610	nhr-11	WBGene00002048	ida-1
ZK265.4	B0244.2	0.333333	FALSE	TRUE	FALSE	WBGene00000433	ceh-8	WBGene00002048	ida-1
T24H10.7	B0244.6	0.333333	TRUE	FALSE	NA	WBGene00012005	2001-06-01	WBGene00015081	B0244.6
B0304.1	B0244.7	0.333333	TRUE	FALSE	FALSE	WBGene00001948	hlh-1	WBGene00015082	B0244.7
C11G6.4	B0244.7	0.333333	NA	TRUE	FALSE	WBGene00003624	nhr-28	WBGene00015082	B0244.7
C27C12.6	B0244.7	0.333333	TRUE	FALSE	FALSE	WBGene00007776	dmd-4	WBGene00015082	B0244.7
C33D3.1	B0244.7	0.333333	FALSE	TRUE	NA	WBGene00001250	elt-2	WBGene00015082	B0244.7
F13G11.1	B0244.7	0.333333	TRUE	FALSE	FALSE	WBGene00007058	dmd-6	WBGene00015082	B0244.7
F22A3.1	B0244.7	0.333333	TRUE	FALSE	NA	WBGene00017687	ets-4	WBGene00015082	B0244.7
F29G9.4	B0244.7	0.333333	FALSE	TRUE	NA	WBGene00001345	fos-1	WBGene00015082	B0244.7
F40F8.7	B0244.7	0.333333	NA	TRUE	FALSE	WBGene00004096	pqm-1	WBGene00015082	B0244.7
F52C12.5	B0244.7	0.333333	TRUE	NA	FALSE	WBGene00001253	elt-6	WBGene00015082	B0244.7
H10E21.3	B0244.7	0.333333	NA	TRUE	NA	WBGene00003670	nhr-80	WBGene00015082	B0244.7
R08E3.4	B0244.7	0.333333	TRUE	FALSE	FALSE	WBGene00019960	ztf-16	WBGene00015082	B0244.7
B0019.2	B0244.8	0.333333	NA	TRUE	NA	WBGene00007094	B0019.2	WBGene00015083	egg-1
C46F11.3	B0244.8	0.333333	NA	TRUE	NA	WBGene00008118	madf-8	WBGene00015083	egg-1
C47G2.2	B0244.8	0.333333	FALSE	TRUE	FALSE	WBGene00006853	unc-130	WBGene00015083	egg-1
C54G6.1	B0244.8	0.333333	NA	TRUE	NA	WBGene00016930	madf-6	WBGene00015083	egg-1
D2030.7	B0244.8	0.333333	NA	TRUE	NA	WBGene00008417	D2030.7	WBGene00015083	egg-1
F18A1.3	B0244.8	0.333333	NA	TRUE	NA	WBGene00003044	lir-1	WBGene00015083	egg-1
F23B12.7	B0244.8	0.333333	NA	TRUE	NA	WBGene00009084	F23B12.7	WBGene00015083	egg-1
F32H2.1	B0244.8	0.333333	NA	TRUE	NA	WBGene00001568	snpc-4	WBGene00015083	egg-1
F33H1.4	B0244.8	0.333333	NA	TRUE	FALSE	WBGene00009365	F33H1.4	WBGene00015083	egg-1
F36F12.8	B0244.8	0.333333	NA	TRUE	FALSE	WBGene00018099	ztf-28	WBGene00015083	egg-1
F52F12.4	B0244.8	0.333333	FALSE	TRUE	FALSE	WBGene00009937	lsl-1	WBGene00015083	egg-1
F54C4.3	B0244.8	0.333333	NA	TRUE	NA	WBGene00018794	attf-3	WBGene00015083	egg-1
H20J04.3	B0244.8	0.333333	NA	TRUE	NA	WBGene00019218	madf-3	WBGene00015083	egg-1
JC8.6	B0244.8	0.333333	FALSE	TRUE	FALSE	WBGene00003037	lin-54	WBGene00015083	egg-1
T24C4.7	B0244.8	0.333333	NA	TRUE	NA	WBGene00020763	ztf-18	WBGene00015083	egg-1
W03F9.2	B0244.8	0.333333	NA	TRUE	NA	WBGene00021000	W03F9.2	WBGene00015083	egg-1
Y105E8A.17	B0244.8	0.333333	NA	TRUE	NA	WBGene00013676	ekl-4	WBGene00015083	egg-1
Y18D10A.1	B0244.8	0.333333	NA	TRUE	NA	WBGene00012474	attf-6	WBGene00015083	egg-1
Y38E10A.6	B0244.8	0.333333	NA	TRUE	FALSE	WBGene00012584	ceh-100	WBGene00015083	egg-1
Y48G9A.11	B0244.8	0.333333	NA	TRUE	NA	WBGene00021704	Y48G9A.11	WBGene00015083	egg-1
Y51H1A.6	B0244.8	0.333333	NA	TRUE	NA	WBGene00013096	mcd-1	WBGene00015083	egg-1
Y53C10A.12	B0244.8	0.333333	FALSE	TRUE	FALSE	WBGene00002004	hsf-1	WBGene00015083	egg-1
Y53G8AR.9	B0244.8	0.333333	NA	TRUE	NA	WBGene00021816	Y53G8AR.9	WBGene00015083	egg-1
Y62E10A.17	B0244.8	0.333333	NA	TRUE	NA	WBGene00013383	aptf-2	WBGene00015083	egg-1
Y66A7A.5	B0244.8	0.333333	NA	TRUE	NA	WBGene00013425	ceh-91	WBGene00015083	egg-1
Y74C9A.4	B0244.8	0.333333	NA	TRUE	NA	WBGene00022278	rcor-1	WBGene00015083	egg-1
Y79H2A.3	B0244.8	0.333333	NA	TRUE	NA	WBGene00013580	Y79H2A.3	WBGene00015083	egg-1
Y95B8A.8	B0244.8	0.333333	NA	TRUE	NA	WBGene00022388	zfr-1	WBGene00015083	egg-1
B0412.1	B0244.9	0.333333	NA	NA	TRUE	WBGene00000895	dac-1	WBGene00015084	B0244.9
C11G6.4	B0244.9	0.333333	NA	TRUE	FALSE	WBGene00003624	nhr-28	WBGene00015084	B0244.9
C27C12.6	B0244.9	0.333333	FALSE	FALSE	TRUE	WBGene00007776	dmd-4	WBGene00015084	B0244.9
F10C1.5	B0244.9	0.333333	FALSE	NA	TRUE	WBGene00017326	dmd-5	WBGene00015084	B0244.9
F22A3.5	B0244.9	0.333333	FALSE	TRUE	NA	WBGene00017690	ceh-60	WBGene00015084	B0244.9
F29G9.4	B0244.9	0.333333	FALSE	TRUE	NA	WBGene00001345	fos-1	WBGene00015084	B0244.9
F32H2.1	B0244.9	0.333333	NA	TRUE	NA	WBGene00001568	snpc-4	WBGene00015084	B0244.9
F40E10.2	B0244.9	0.333333	FALSE	NA	TRUE	WBGene00004950	sox-3	WBGene00015084	B0244.9
F40F8.7	B0244.9	0.333333	NA	TRUE	FALSE	WBGene00004096	pqm-1	WBGene00015084	B0244.9
F49H12.1	B0244.9	0.333333	FALSE	FALSE	TRUE	WBGene00003087	lsy-2	WBGene00015084	B0244.9
K06A1.4	B0244.9	0.333333	NA	NA	TRUE	WBGene00003621	nhr-22	WBGene00015084	B0244.9
T05C12.6	B0244.9	0.333333	NA	NA	TRUE	WBGene00003241	mig-5	WBGene00015084	B0244.9
T07C4.2	B0244.9	0.333333	NA	FALSE	TRUE	WBGene00006545	tbx-8	WBGene00015084	B0244.9
T07C4.6	B0244.9	0.333333	NA	FALSE	TRUE	WBGene00006546	tbx-9	WBGene00015084	B0244.9
Y11D7A.12	B0244.9	0.333333	NA	FALSE	TRUE	WBGene00012435	flh-1	WBGene00015084	B0244.9
Y40B10A.8	B0244.9	0.333333	TRUE	NA	FALSE	WBGene00003676	nhr-86	WBGene00015084	B0244.9
Y73F8A.21	B0244.9	0.333333	FALSE	NA	TRUE	WBGene00003604	nhr-5	WBGene00015084	B0244.9
ZC204.12	B0244.9	0.333333	NA	NA	TRUE	WBGene00022562	ZC204.12	WBGene00015084	B0244.9
ZC395.8	B0244.9	0.333333	NA	NA	TRUE	WBGene00022598	ztf-8	WBGene00015084	B0244.9
C17H12.9	B0250.1	0.333333	FALSE	TRUE	FALSE	WBGene00015934	ceh-48	WBGene00004413	rpl-2
C17H12.9	B0250.2	0.666667	TRUE	TRUE	FALSE	WBGene00015934	ceh-48	WBGene00007119	calf-1
C28C12.8	B0250.2	0.333333	TRUE	FALSE	NA	WBGene00001956	hlh-12	WBGene00007119	calf-1
F55C5.11	B0250.2	0.333333	TRUE	NA	NA	WBGene00044791	bnc-1	WBGene00007119	calf-1
K03C7.2	B0250.2	0.333333	TRUE	NA	FALSE	WBGene00001441	fkh-9	WBGene00007119	calf-1
T26H2.9	B0250.2	0.333333	TRUE	NA	FALSE	WBGene00003669	nhr-79	WBGene00007119	calf-1
Y41C4A.4	B0250.2	0.333333	TRUE	NA	NA	WBGene00000793	crh-1	WBGene00007119	calf-1
Y75B8A.6	B0250.2	0.333333	TRUE	FALSE	NA	WBGene00013543	Y75B8A.6	WBGene00007119	calf-1
C47G2.2	B0250.4	0.333333	FALSE	FALSE	TRUE	WBGene00006853	unc-130	WBGene00007121	B0250.4
F26A10.2	B0250.4	0.333333	NA	NA	TRUE	WBGene00017814	F26A10.2	WBGene00007121	B0250.4
ZC204.12	B0250.4	0.333333	NA	NA	TRUE	WBGene00022562	ZC204.12	WBGene00007121	B0250.4
C01B12.2	B0250.5	0.333333	NA	TRUE	FALSE	WBGene00015285	gmeb-1	WBGene00007122	B0250.5
C03B8.4	B0250.5	0.333333	NA	TRUE	NA	WBGene00003002	lin-13	WBGene00007122	B0250.5
C07H6.7	B0250.5	0.333333	NA	TRUE	FALSE	WBGene00003024	lin-39	WBGene00007122	B0250.5
C08B11.3	B0250.5	0.333333	NA	TRUE	NA	WBGene00007433	swsn-7	WBGene00007122	B0250.5
C18B12.3	B0250.5	0.333333	FALSE	TRUE	FALSE	WBGene00001096	dsc-1	WBGene00007122	B0250.5
C24G6.4	B0250.5	0.333333	NA	TRUE	FALSE	WBGene00003637	nhr-47	WBGene00007122	B0250.5
C27C12.6	B0250.5	0.333333	FALSE	TRUE	FALSE	WBGene00007776	dmd-4	WBGene00007122	B0250.5
C27D6.4	B0250.5	0.333333	FALSE	TRUE	FALSE	WBGene00016162	crh-2	WBGene00007122	B0250.5
C36F7.1	B0250.5	0.333333	FALSE	TRUE	NA	WBGene00007984	irx-1	WBGene00007122	B0250.5
D2030.7	B0250.5	0.333333	NA	TRUE	NA	WBGene00008417	D2030.7	WBGene00007122	B0250.5
E02H1.7	B0250.5	0.333333	NA	TRUE	NA	WBGene00003618	nhr-19	WBGene00007122	B0250.5
F11C1.6	B0250.5	0.333333	NA	TRUE	FALSE	WBGene00003623	nhr-25	WBGene00007122	B0250.5
F21H11.3	B0250.5	0.333333	FALSE	TRUE	NA	WBGene00006543	tbx-2	WBGene00007122	B0250.5
F22A3.5	B0250.5	0.333333	FALSE	TRUE	NA	WBGene00017690	ceh-60	WBGene00007122	B0250.5
F25D7.3	B0250.5	0.333333	NA	TRUE	FALSE	WBGene00003847	blmp-1	WBGene00007122	B0250.5
F31E8.3	B0250.5	0.333333	FALSE	TRUE	FALSE	WBGene00006380	tab-1	WBGene00007122	B0250.5
F32H2.1	B0250.5	0.333333	NA	TRUE	NA	WBGene00001568	snpc-4	WBGene00007122	B0250.5
F37H8.1	B0250.5	0.333333	NA	TRUE	NA	WBGene00003046	lir-3	WBGene00007122	B0250.5
F38A6.3	B0250.5	0.333333	NA	TRUE	NA	WBGene00001851	hif-1	WBGene00007122	B0250.5
F43C1.4	B0250.5	0.333333	NA	TRUE	FALSE	WBGene00003619	nhr-20	WBGene00007122	B0250.5
F44E2.7	B0250.5	0.333333	NA	TRUE	NA	WBGene00018420	F44E2.7	WBGene00007122	B0250.5
F46G10.6	B0250.5	0.333333	TRUE	FALSE	FALSE	WBGene00003511	mxl-3	WBGene00007122	B0250.5
[truncated: 168,904 more rows]
