# Supplementary material for: CelEst: a unified gene regulatory network for estimating transcription factor activities in C. elegans
Source: Genetics. 2024 Dec 20;229(3):iyae189. doi: 10.1093/genetics/iyae189 (PMC11912867; doi:10.1093/genetics/iyae189)
Supplement: iyae189_Supplementary_Data [file iyae189_supplementary_data.zip › Table_S7_GENETICS-2024-307499.xlsx]

## Sheet: description
Table S7 - CelEst: a unified gene regulatory network for estimating transcription factor activities in C. elegans. Perez MF, 2024
Caenorhabditis genome versions used for orthology analysis
Genome versions and links to NCBI BioProject and annotations for 10 additional Caenorhabditis species considered in orthology analysis.

## Sheet: Table S7 - Caenorhabditis genom
Species	specific_name	Seq_link	Annot_link	Assembly	genome	last_updated	source_url	tax_id	BioProject
Caenorhabditis brenneri	brenneri	https://ftp.ebi.ac.uk/pub/databases/wormbase/parasite/releases/WBPS18/species/caenorhabditis_brenneri/PRJNA20035/caenorhabditis_brenneri.PRJNA20035.WBPS18.genomic.fa.gz	https://ftp.ebi.ac.uk/pub/databases/wormbase/parasite/releases/WBPS18/species/caenorhabditis_brenneri/PRJNA20035/caenorhabditis_brenneri.PRJNA20035.WBPS18.annotations.gff3.gz	C_brenneri-6.0.1b	GCA_000143925.2	Dec_2022	https://parasite.wormbase.org/Caenorhabditis_brenneri_prjna20035/Info/Index/	135651	PRJNA20035
Caenorhabditis inopinata	inopinata	https://ftp.ebi.ac.uk/pub/databases/wormbase/parasite/releases/WBPS18/species/caenorhabditis_inopinata/PRJDB5687/caenorhabditis_inopinata.PRJDB5687.WBPS18.genomic.fa.gz	https://ftp.ebi.ac.uk/pub/databases/wormbase/parasite/releases/WBPS18/species/caenorhabditis_inopinata/PRJDB5687/caenorhabditis_inopinata.PRJDB5687.WBPS18.annotations.gff3.gz	Sp34_v7	GCA_003052745.1	Apr_2018	https://parasite.wormbase.org/Caenorhabditis_inopinata_prjdb5687/Info/Index/	1978547	PRJDB5687
Caenorhabditis tropicalis	tropicalis	https://ftp.ebi.ac.uk/pub/databases/wormbase/parasite/releases/WBPS18/species/caenorhabditis_tropicalis/PRJNA53597/caenorhabditis_tropicalis.PRJNA53597.WBPS18.genomic.fa.gz	https://ftp.ebi.ac.uk/pub/databases/wormbase/parasite/releases/WBPS18/species/caenorhabditis_tropicalis/PRJNA53597/caenorhabditis_tropicalis.PRJNA53597.WBPS18.annotations.gff3.gz	Caenorhabditis_sp11_JU1373-3.0.1	GCA_000186765.1	Dec_2022	https://parasite.wormbase.org/Caenorhabditis_tropicalis_prjna53597/Info/Index/	1561998	PRJNA53597
Caenorhabditis latens	latens	https://ftp.ebi.ac.uk/pub/databases/wormbase/parasite/releases/WBPS18/species/caenorhabditis_latens/PRJNA248912/caenorhabditis_latens.PRJNA248912.WBPS18.genomic.fa.gz	https://ftp.ebi.ac.uk/pub/databases/wormbase/parasite/releases/WBPS18/species/caenorhabditis_latens/PRJNA248912/caenorhabditis_latens.PRJNA248912.WBPS18.annotations.gff3.gz	CaeLat1.0	GCA_002259235.1	Apr_2023	https://parasite.wormbase.org/Caenorhabditis_latens_prjna248912/Info/Index/	1503980	PRJNA248912
Caenorhabditis remanei	remanei	https://ftp.ebi.ac.uk/pub/databases/wormbase/parasite/releases/WBPS18/species/caenorhabditis_remanei/PRJNA53967/caenorhabditis_remanei.PRJNA53967.WBPS18.genomic.fa.gz	https://ftp.ebi.ac.uk/pub/databases/wormbase/parasite/releases/WBPS18/species/caenorhabditis_remanei/PRJNA53967/caenorhabditis_remanei.PRJNA53967.WBPS18.annotations.gff3.gz	C_remanei-15.0.1	GCA_000149515.1	Feb_2023	https://parasite.wormbase.org/Caenorhabditis_remanei_prjna53967/Info/Index/	31234	PRJNA53967
Caenorhabditis nigoni	nigoni	https://ftp.ebi.ac.uk/pub/databases/wormbase/parasite/releases/WBPS18/species/caenorhabditis_nigoni/PRJNA384657/caenorhabditis_nigoni.PRJNA384657.WBPS18.genomic.fa.gz	https://ftp.ebi.ac.uk/pub/databases/wormbase/parasite/releases/WBPS18/species/caenorhabditis_nigoni/PRJNA384657/caenorhabditis_nigoni.PRJNA384657.WBPS18.annotations.gff3.gz	nigoni.pc_2016.07.14	GCA_002742825.1	Dec_2022	https://parasite.wormbase.org/Caenorhabditis_nigoni_prjna384657/Info/Index/	1611254	PRJNA384657
Caenorhabditis briggsae	briggsae	https://ftp.ebi.ac.uk/pub/databases/wormbase/parasite/releases/WBPS18/species/caenorhabditis_briggsae/PRJNA10731/caenorhabditis_briggsae.PRJNA10731.WBPS18.genomic.fa.gz	https://ftp.ebi.ac.uk/pub/databases/wormbase/parasite/releases/WBPS18/species/caenorhabditis_briggsae/PRJNA10731/caenorhabditis_briggsae.PRJNA10731.WBPS18.annotations.gff3.gz	CB4	GCA_000004555.3	Dec_2022	https://parasite.wormbase.org/Caenorhabditis_briggsae_prjna10731/Info/Index/	6238	PRJNA10731
Caenorhabditis sinica	sinica	https://ftp.ebi.ac.uk/pub/databases/wormbase/parasite/releases/WBPS18/species/caenorhabditis_sinica/PRJNA194557/caenorhabditis_sinica.PRJNA194557.WBPS18.genomic.fa.gz	https://ftp.ebi.ac.uk/pub/databases/wormbase/parasite/releases/WBPS18/species/caenorhabditis_sinica/PRJNA194557/caenorhabditis_sinica.PRJNA194557.WBPS18.annotations.gff3.gz	1	NA	Dec_2011	https://parasite.wormbase.org/Caenorhabditis_sinica_prjna194557/Info/Index/	1550068	PRJNA194557
Caenorhabditis zanzibari	zanzibari	https://ftp.ebi.ac.uk/pub/databases/wormbase/parasite/releases/WBPS18/species/caenorhabditis_zanzibari/PRJEB12596/caenorhabditis_zanzibari.PRJEB12596.WBPS18.genomic.fa.gz	https://ftp.ebi.ac.uk/pub/databases/wormbase/parasite/releases/WBPS18/species/caenorhabditis_zanzibari/PRJEB12596/caenorhabditis_zanzibari.PRJEB12596.WBPS18.annotations.gff3.gz	CZANZ_v1	GCA_900536285.3	Jan_2023	https://parasite.wormbase.org/Caenorhabditis_zanzibari_prjeb12596/Info/Index/	2306312	PRJEB12596
Caenorhabditis tribulationis	tribulationis	https://ftp.ebi.ac.uk/pub/databases/wormbase/parasite/releases/WBPS18/species/caenorhabditis_tribulationis/PRJEB12608/caenorhabditis_tribulationis.PRJEB12608.WBPS18.genomic.fa.gz	https://ftp.ebi.ac.uk/pub/databases/wormbase/parasite/releases/WBPS18/species/caenorhabditis_tribulationis/PRJEB12608/caenorhabditis_tribulationis.PRJEB12608.WBPS18.annotations.gff3.gz	CTRIB_v1	GCA_900536305.3	Jan_2023	https://parasite.wormbase.org/Caenorhabditis_tribulationis_prjeb12608/Info/Index/	2306311	PRJEB12608
